# Supplementary material for: Dynamic peripheral blood microRNA expression landscape during the peri-implantation stage in women with successful pregnancy achieved by single frozen-thawed blastocyst transfer
Source: Hum Reprod Open. 2023 Aug 29;2023(4):hoad034. doi: 10.1093/hropen/hoad034 (PMC10493182; doi:10.1093/hropen/hoad034)
Supplement: hoad034_Supplementary_Tables [file hoad034_supplementary_tables.xlsx]

## Sheet: Supplementary Table S1
Supplementary Table S1 The basic clinical information of participants in screening set.
Variable	Participants (n=34)
Female age (year)	30.6 ± 2.8
Male age (year)	32.2 ± 3.6
Female BMI (kg/m2)	22.2 ± 3.0
Systolic pressure (mmHg)	119.7 ± 9.9
Diastolic pressure (mmHg)	75.1 ± 7.1
Infertile duration (year)	2.6 ± 1.8
Infertile type
Primary (n)	12
Secondary (n)	22
Basal FSH (mIU/mL)	6.8 ± 2.1
Basal LH (mIU/mL)	5.6 ± 2.8
Basal E2 (pg/mL)	49.7 ± 25.6
AMH (ng/mL)	4.0 ± 2.8
AFC	15.9 ± 5.7
Number of eggs retrieved	14.7 ± 5.8
Number of embryos	10.4 ± 3.3
D0_endometrial thickness (cm)	0.9 ± 0.1
AMH: anti-Müllerian hormone, AFC: antral follicle counting, E2: estradiol, D0: Day 0 (the ovulation day).

## Sheet: Supplementary Table S2
Supplementary Table S2 Twenty-six differentially expressed miRNAs identified by global test.
miRNA	meanLogFC	waldStat	pvalue	p.adj
hsa-let-7e-3p	0.550663	20.7143	3.17653e-05	0.00315589
hsa-miR-1249-3p	0.846627	30.4002	2.5043e-07	2.76447e-05
hsa-miR-125b-5p	1.00225	34.5845	3.09085e-08	4.09435e-06
hsa-miR-125b-1-3p	1.75654	60.8055	6.25056e-14	3.10496e-11
hsa-miR-1260a	1.1089	57.4726	3.3118e-13	1.31611e-10
hsa-miR-1260b	0.929305	53.2531	2.73048e-12	6.0283e-10
hsa-miR-127-3p	1.40672	53.6721	2.21434e-12	5.49987e-10
hsa-miR-129-2-3p	0.886643	18.2238	0.000110342	0.00996593
hsa-miR-149-5p	1.21452	42.1257	7.12055e-10	1.17904e-07
hsa-miR-202-3p	0.444944	16.7262	0.000233326	0.0201573
hsa-miR-214-3p	1.37824	54.1597	1.73528e-12	4.92571e-10
hsa-miR-296-3p	0.982912	37.7168	6.4552e-09	9.16178e-07
hsa-miR-299-5p	2.45264	49.4827	1.79875e-11	3.57412e-09
hsa-miR-31-5p	1.04681	40.6488	1.49012e-09	2.27759e-07
hsa-miR-31-3p	1.36418	19.4764	5.89858e-05	0.00558118
hsa-miR-34b-3p	4.30958	118.162	0	0
hsa-miR-34c-5p	2.10745	69.0577	9.99201e-16	9.92706e-13
hsa-miR-34c-3p	3.06257	56.4175	5.61218e-13	1.85857e-10
hsa-miR-4286	0.246307	15.6058	0.000408548	0.0312225
hsa-miR-433-3p	0.485052	15.836	0.000364132	0.0289412
hsa-miR-4726-5p	0.684554	16.5997	0.00024856	0.0205787
hsa-miR-485-3p	1.04025	33.3044	5.86184e-08	7.27968e-06
hsa-miR-668-3p	1.5587	32.7788	7.62381e-08	8.91089e-06
hsa-miR-671-3p	0.582537	26.6506	1.63264e-06	0.00017074
hsa-miR-877-3p	2.60212	42.5858	5.65721e-10	1.0219e-07
hsa-miR-99b-5p	1.48555	61.4259	4.58522e-14	3.03694e-11

## Sheet: Supplementary Table S3
Supplementary Table S3 Fuzzy C-means clustering results of twenty-six dynamic differentially expressed miRNAs.
miRNA	cluster	membership
hsa-miR-202-3p	Accelerated growth	0.70304
hsa-miR-299-5p	Accelerated growth	0.706712
hsa-miR-34b-3p	Accelerated growth	0.929595
hsa-miR-34c-5p	Accelerated growth	0.58214
hsa-miR-34c-3p	Accelerated growth	0.920128
hsa-miR-877-3p	Accelerated growth	0.661815
hsa-miR-4286	Decelerated growth	0.973587
hsa-let-7e-3p	Linear growth	0.999501
hsa-miR-1249-3p	Linear growth	0.999656
hsa-miR-125b-5p	Linear growth	0.999207
hsa-miR-125b-1-3p	Linear growth	0.777242
hsa-miR-1260a	Linear growth	0.679551
hsa-miR-1260b	Linear growth	0.573925
hsa-miR-127-3p	Linear growth	0.999179
hsa-miR-129-2-3p	Linear growth	0.98835
hsa-miR-149-5p	Linear growth	0.999737
hsa-miR-214-3p	Linear growth	0.999176
hsa-miR-296-3p	Linear growth	0.999402
hsa-miR-31-5p	Linear growth	0.99933
hsa-miR-31-3p	Linear growth	0.917899
hsa-miR-433-3p	Linear growth	0.999414
hsa-miR-4726-5p	Linear growth	0.986642
hsa-miR-485-3p	Linear growth	0.999705
hsa-miR-668-3p	Linear growth	0.980304
hsa-miR-671-3p	Linear growth	0.999543
hsa-miR-99b-5p	Linear growth	0.99913

## Sheet: Supplementary Table S4
Supplementary Table S4 Twenty differentially expressed miRNAs identified by pairwise test.
miRNA	Start	End	LogFC	waldStat	pvalue	p.adj
hsa-miR-1-3p	0	3	-0.144078	12.2707	0.000460114	0.0328033
hsa-miR-202-5p	0	3	0.368525	12.4034	0.000428548	0.0328033
hsa-miR-328-3p	0	3	0.172655	11.7732	0.000600898	0.0411719
hsa-miR-379-5p	0	3	0.25064	13.8738	0.00019551	0.0168903
hsa-miR-411-5p	0	3	0.220373	12.8309	0.000340933	0.0282264
hsa-miR-449a	0	3	-0.153215	11.6133	0.000654828	0.0433714
hsa-miR-675-5p	0	3	-0.227569	12.3799	0.000433986	0.0328033
hsa-miR-99b-3p	0	3	0.217223	14.0144	0.000181418	0.0163853
hsa-miR-1-3p	0	5	-0.23984	12.436	0.000421129	0.0275364
hsa-miR-154-5p	0	5	0.639308	11.1186	0.000854679	0.0458986
hsa-miR-202-5p	0	5	0.504396	13.6358	0.000221915	0.0163313
hsa-miR-203a-3p	0	5	-0.475723	10.9064	0.000958311	0.048532
hsa-miR-206	0	5	-0.364159	11.0593	0.000882412	0.0461409
hsa-miR-296-5p	0	5	0.291969	11.2107	0.000813263	0.0448876
hsa-miR-328-3p	0	5	0.28787	11.8481	0.000577189	0.0358398
hsa-miR-369-5p	0	5	0.357403	10.8707	0.00097699	0.048532
hsa-miR-379-5p	0	5	0.41773	13.8921	0.000193609	0.0147962
hsa-miR-411-5p	0	5	0.367285	12.8481	0.000337814	0.0231461
hsa-miR-449a	0	5	-0.255347	11.6281	0.000649633	0.0391158
hsa-miR-517a-3p	0	5	0.809588	11.2428	0.000799311	0.0448876
hsa-miR-517b-3p	0	5	0.809588	11.2428	0.000799311	0.0448876
hsa-miR-675-5p	0	5	-0.379256	12.3988	0.000429606	0.0275364
hsa-miR-99b-3p	0	5	0.362051	14.0345	0.000179485	0.0142654
hsa-miR-1-3p	0	7	-0.33523	12.558	0.000394506	0.0252865
hsa-miR-143-3p	0	7	-0.260279	11.3502	0.000754411	0.0416393
hsa-miR-154-5p	0	7	0.895026	11.1231	0.000852594	0.0445817
hsa-miR-202-5p	0	7	0.500256	14.0213	0.000180755	0.0128271
hsa-miR-203a-3p	0	7	-0.562238	14.1794	0.000166179	0.0126999
hsa-miR-206	0	7	-0.509777	11.0717	0.000876568	0.04466
hsa-miR-296-5p	0	7	0.408698	11.2232	0.000807823	0.0433823
hsa-miR-328-3p	0	7	0.403226	11.9145	0.000556998	0.0325516
hsa-miR-369-5p	0	7	0.500408	10.8872	0.000968299	0.0481003
hsa-miR-379-5p	0	7	0.584816	13.9069	0.000192087	0.0131613
hsa-miR-411-5p	0	7	0.514194	12.862	0.000335313	0.0222089
hsa-miR-449a	0	7	-0.357463	11.6394	0.000645684	0.0366564
hsa-miR-6741-3p	0	7	0.353971	12.2566	0.000463623	0.0279157
hsa-miR-675-5p	0	7	-0.530912	12.4133	0.000426294	0.0264702
hsa-miR-99b-3p	0	7	0.506894	14.0514	0.000177878	0.0128271
hsa-miR-1-3p	0	9	-0.430401	12.5662	0.000392786	0.0260155
hsa-miR-154-5p	0	9	1.15074	11.1243	0.000852053	0.0457575
hsa-miR-203a-3p	0	9	-0.607244	12.7939	0.000347758	0.0238274
hsa-miR-206	0	9	-0.655377	11.0738	0.000875584	0.0457838
hsa-miR-296-5p	0	9	0.525405	11.2246	0.000807213	0.0445537
hsa-miR-328-3p	0	9	0.518666	11.9396	0.000549543	0.0330892
hsa-miR-369-5p	0	9	0.643429	10.8928	0.000965367	0.0491842
hsa-miR-379-5p	0	9	0.7519	13.9107	0.000191702	0.0146505
hsa-miR-411-5p	0	9	0.661101	12.8656	0.000334678	0.0237502
hsa-miR-431-5p	0	9	0.680753	11.4309	0.000722314	0.0410068
hsa-miR-449a	0	9	-0.459569	11.6413	0.000645019	0.0376957
hsa-miR-675-5p	0	9	-0.682548	12.4156	0.000425757	0.0272896
hsa-miR-99b-3p	0	9	0.651747	14.0567	0.000177381	0.0140982
hsa-miR-1-3p	3	5	-0.0957612	12.5647	0.000393112	0.0251972
hsa-miR-143-3p	3	5	-0.0713049	11.2091	0.000813985	0.0437132
hsa-miR-154-5p	3	5	0.255722	11.1234	0.000852449	0.0445741
hsa-miR-202-5p	3	5	0.135871	13.676	0.000217217	0.0148831
hsa-miR-203a-3p	3	5	-0.157082	14.388	0.000148746	0.0113676
hsa-miR-206	3	5	-0.145649	11.0724	0.000876207	0.0446416
hsa-miR-296-5p	3	5	0.116769	11.2239	0.000807512	0.0437132
hsa-miR-328-3p	3	5	0.115215	11.9197	0.000555421	0.0324594
hsa-miR-369-5p	3	5	0.142975	10.8885	0.000967639	0.0480675
hsa-miR-379-5p	3	5	0.16709	13.908	0.000191983	0.0136239
hsa-miR-411-5p	3	5	0.146912	12.863	0.000335141	0.0221975
hsa-miR-449a	3	5	-0.102131	11.6401	0.00064544	0.0366425
hsa-miR-6741-3p	3	5	0.0975807	12.2277	0.000470845	0.0283506
hsa-miR-675-5p	3	5	-0.151687	12.4142	0.000426091	0.0264576
hsa-miR-99b-3p	3	5	0.144828	14.0527	0.00017776	0.0130818
hsa-miR-1-3p	3	7	-0.191151	12.5347	0.000399455	0.0273695
hsa-miR-154-5p	3	7	0.51144	11.1239	0.00085223	0.0483802
hsa-miR-206	3	7	-0.291267	11.0717	0.000876541	0.0483802
hsa-miR-296-5p	3	7	0.233499	11.2219	0.000808371	0.0472421
hsa-miR-328-3p	3	7	0.230571	11.9407	0.000549222	0.0352034
hsa-miR-379-5p	3	7	0.334176	13.9094	0.000191838	0.0141179
hsa-miR-411-5p	3	7	0.293821	12.8644	0.0003349	0.0237659
hsa-miR-431-5p	3	7	0.307747	11.5857	0.000664595	0.0400167
hsa-miR-449a	3	7	-0.204247	11.6395	0.000645666	0.0400167
hsa-miR-675-5p	3	7	-0.303343	12.4132	0.000426317	0.0282364
hsa-miR-99b-3p	3	7	0.289671	14.056	0.000177445	0.0135609
hsa-miR-1-3p	3	9	-0.286323	12.4055	0.00042808	0.0284165
hsa-miR-154-5p	3	9	0.767158	11.1212	0.000853457	0.048452
hsa-miR-206	3	9	-0.436868	11.0618	0.000881253	0.0486403
hsa-miR-223-3p	3	9	0.258408	10.9873	0.000917397	0.0492667
hsa-miR-296-5p	3	9	0.350205	11.2102	0.000813498	0.0475418
hsa-miR-328-3p	3	9	0.346011	11.92	0.000555352	0.0355963
hsa-miR-379-5p	3	9	0.50126	13.9004	0.000192753	0.0147308
hsa-miR-411-5p	3	9	0.440728	12.856	0.000336398	0.0247564
hsa-miR-449a	3	9	-0.306354	11.6303	0.00064885	0.0390686
hsa-miR-675-5p	3	9	-0.454979	12.4013	0.000429036	0.0284165
hsa-miR-6781-5p	3	9	-0.741084	11.7483	0.000608997	0.0378149
hsa-miR-99b-3p	3	9	0.434524	14.0481	0.000178191	0.0142323
hsa-miR-1-3p	5	7	-0.09539	12.3339	0.000444811	0.0315657
hsa-miR-223-3p	5	7	0.0988021	11.3407	0.00075825	0.0486014
hsa-miR-328-3p	5	7	0.115356	11.9044	0.000560028	0.0383716
hsa-miR-379-5p	5	7	0.167086	13.8949	0.000193325	0.0182922
hsa-miR-411-5p	5	7	0.146909	12.8508	0.000337334	0.0271344
hsa-miR-449a	5	7	-0.102116	11.625	0.000650723	0.0430995
hsa-miR-675-5p	5	7	-0.151655	12.3944	0.000430632	0.0315657
hsa-miR-6781-5p	5	7	-0.288693	12.5983	0.000386088	0.0295061
hsa-miR-99b-3p	5	7	0.144844	14.0429	0.000178688	0.0177526
hsa-miR-1-3p	5	9	-0.190562	12.1411	0.00049324	0.0408361
hsa-miR-328-3p	5	9	0.230796	11.8567	0.000574536	0.0456641
hsa-miR-379-5p	5	9	0.33417	13.8789	0.00019497	0.0193703
hsa-miR-411-5p	5	9	0.293816	12.8359	0.000340031	0.0307109
hsa-miR-675-5p	5	9	-0.303292	12.375	0.000435113	0.03759
hsa-miR-6781-5p	5	9	-0.755953	13.3805	0.000254248	0.0240567
hsa-miR-99b-3p	5	9	0.289696	14.0275	0.000180154	0.0188404
hsa-miR-1-3p	7	9	-0.0951716	11.8985	0.000561778	0.0465105
hsa-miR-328-3p	7	9	0.11544	11.7902	0.000595434	0.0473251
hsa-miR-379-5p	7	9	0.167084	13.8576	0.0001972	0.0217687
hsa-miR-411-5p	7	9	0.146907	12.8159	0.000343682	0.0325189
hsa-miR-675-5p	7	9	-0.151637	12.3496	0.000441072	0.0398368
hsa-miR-6781-5p	7	9	-0.46726	13.5404	0.000233487	0.0244178
hsa-miR-99b-3p	7	9	0.144853	14.0065	0.000182177	0.0212933
Start and End refers to the compared time stages in pairwise comparison set. 0,3,5,7,9 refers to Day 0 (D0), D3, D5, D7 and D9.

## Sheet: Supplementary Table S5
Supplementary Table S5 Fuzzy C-means clustering results of twenty pairwise differentially expressed miRNAs.
miRNA	cluster	membership
hsa-miR-203a-3p	AR	0.464731
hsa-miR-143-3p	AR	0.95317
hsa-miR-1-3p	LR	0.993875
hsa-miR-206	LR	0.992299
hsa-miR-449a	LR	0.995641
hsa-miR-675-5p	LR	0.996587
hsa-miR-6781-5p	CR	0.99977
hsa-miR-154-5p	LG	0.994031
hsa-miR-296-5p	LG	0.996844
hsa-miR-328-3p	LG	0.997243
hsa-miR-369-5p	LG	0.999494
hsa-miR-379-5p	LG	0.997106
hsa-miR-411-5p	LG	0.997271
hsa-miR-99b-3p	LG	0.997076
hsa-miR-431-5p	LG	0.954612
hsa-miR-202-5p	AG	0.95215
hsa-miR-517a-3p	AG	0.933665
hsa-miR-517b-3p	AG	0.933665
hsa-miR-6741-3p	AG	0.561622
hsa-miR-223-3p	CG	0.999656
AR: accelerated recession, LR: linear recession, CR: convex recession, LG: linear growth, AG: accelerated growth, CG: concave growth.

## Sheet: Supplementary Table S6
Supplementary Table S6 Predicted target genes of nineteen differentially expressed miRNAs related to a clinical trait.
miRNA	Target gene
hsa-miR-1-3p	TMSB4X
hsa-miR-1-3p	SRI
hsa-miR-1-3p	SRSF9
hsa-miR-1-3p	EIF1AX
hsa-miR-1-3p	ANXA2
hsa-miR-1-3p	IGF1
hsa-miR-1-3p	NXT2
hsa-miR-1-3p	SMIM14
hsa-miR-1-3p	GPR137C
hsa-miR-1-3p	PPIB
hsa-miR-1-3p	E2F5
hsa-miR-1-3p	HNRNPU
hsa-miR-1-3p	PDCD10
hsa-miR-1-3p	EDN1
hsa-miR-1-3p	TSPAN4
hsa-miR-1-3p	CORO1C
hsa-miR-1-3p	CD2AP
hsa-miR-1-3p	BSCL2
hsa-miR-1-3p	ARCN1
hsa-miR-1-3p	ASH2L
hsa-miR-1-3p	GCH1
hsa-miR-1-3p	SLC25A30
hsa-miR-1-3p	ANKRD29
hsa-miR-1-3p	TPM3
hsa-miR-1-3p	CNN3
hsa-miR-1-3p	MMD
hsa-miR-1-3p	GJA1
hsa-miR-1-3p	SPRED1
hsa-miR-1-3p	GPD2
hsa-miR-1-3p	SMARCB1
hsa-miR-1-3p	TIMP3
hsa-miR-1-3p	NRP1
hsa-miR-1-3p	DDX5
hsa-miR-1-3p	PGD
hsa-miR-1-3p	TRA2B
hsa-miR-1-3p	SLC25A19
hsa-miR-1-3p	MON2
hsa-miR-1-3p	FRS2
hsa-miR-1-3p	ADPGK
hsa-miR-1-3p	RRBP1
hsa-miR-1-3p	CLTC
hsa-miR-1-3p	CCSAP
hsa-miR-1-3p	RARB
hsa-miR-1-3p	FN1
hsa-miR-1-3p	BAG4
hsa-miR-1-3p	EIF4E
hsa-miR-1-3p	TRIM2
hsa-miR-1-3p	MATR3
hsa-miR-1-3p	BDNF
hsa-miR-1-3p	SLC44A1
hsa-miR-1-3p	UST
hsa-miR-1-3p	SH3BGRL3
hsa-miR-1-3p	ABCB7
hsa-miR-1-3p	TAGLN2
hsa-miR-1-3p	SEC62
hsa-miR-1-3p	RNF138
hsa-miR-1-3p	CDC42SE1
hsa-miR-1-3p	FNDC3A
hsa-miR-1-3p	TPM4
hsa-miR-1-3p	AP1S1
hsa-miR-1-3p	YWHAZ
hsa-miR-1-3p	DHX15
hsa-miR-1-3p	OSBPL7
hsa-miR-1-3p	ADAR
hsa-miR-1-3p	HSPD1
hsa-miR-1-3p	FBXO33
hsa-miR-1-3p	ETS1
hsa-miR-1-3p	CLCN3
hsa-miR-1-3p	SLC25A22
hsa-miR-1-3p	THBS1
hsa-miR-1-3p	MIER1
hsa-miR-1-3p	CDK14
hsa-miR-1-3p	TNKS2
hsa-miR-1-3p	UHMK1
hsa-miR-1-3p	HSP90B1
hsa-miR-1-3p	FUBP1
hsa-miR-1-3p	AXL
hsa-miR-1-3p	KRAS
hsa-miR-1-3p	MXD4
hsa-miR-1-3p	FNDC3B
hsa-miR-1-3p	TWF1
hsa-miR-1-3p	POGK
hsa-miR-1-3p	KIF2A
hsa-miR-1-3p	PAX3
hsa-miR-1-3p	ARID2
hsa-miR-1-3p	YWHAQ
hsa-miR-1-3p	ANP32B
hsa-miR-1-3p	CERS2
hsa-miR-1-3p	USP33
hsa-miR-1-3p	LRRC8A
hsa-miR-1-3p	PTPN1
hsa-miR-1-3p	PTBP1
hsa-miR-1-3p	TKT
hsa-miR-1-3p	CAPRIN1
hsa-miR-1-3p	EHMT2
hsa-miR-1-3p	SOX9
hsa-miR-1-3p	PICALM
hsa-miR-1-3p	C5orf51
hsa-miR-1-3p	ATP6V1A
hsa-miR-1-3p	BLCAP
hsa-miR-1-3p	MTX1
hsa-miR-1-3p	HNRNPA3
hsa-miR-1-3p	CDC42
hsa-miR-1-3p	SNAI2
hsa-miR-1-3p	TMCC1
hsa-miR-1-3p	ZNF280C
hsa-miR-1-3p	ANKIB1
hsa-miR-1-3p	LASP1
hsa-miR-1-3p	SERP1
hsa-miR-1-3p	G6PD
hsa-miR-1-3p	OSTF1
hsa-miR-1-3p	SEC61A1
hsa-miR-1-3p	ACTB
hsa-miR-1-3p	ANP32E
hsa-miR-1-3p	PNP
hsa-miR-1-3p	MYEF2
hsa-miR-1-3p	XPO6
hsa-miR-1-3p	PTMA
hsa-miR-1-3p	KCNJ2
hsa-miR-1-3p	ADAM12
hsa-miR-1-3p	HP1BP3
hsa-miR-1-3p	ZBTB6
hsa-miR-1-3p	DGKH
hsa-miR-1-3p	UNC119B
hsa-miR-1-3p	CHSY1
hsa-miR-1-3p	NAB1
hsa-miR-1-3p	PARVA
hsa-miR-1-3p	AKAP12
hsa-miR-1-3p	AP3D1
hsa-miR-1-3p	MYOCD
hsa-miR-1-3p	RAP1B
hsa-miR-1-3p	CTBP2
hsa-miR-1-3p	UTRN
hsa-miR-1-3p	PTAR1
hsa-miR-1-3p	PDCD4
hsa-miR-1-3p	RABGAP1L
hsa-miR-1-3p	UBR5
hsa-miR-1-3p	HAND2
hsa-miR-1-3p	VEGFA
hsa-miR-1-3p	COIL
hsa-miR-1-3p	HIGD1A
hsa-miR-1-3p	ARF3
hsa-miR-1-3p	PPM1H
hsa-miR-1-3p	TRPS1
hsa-miR-1-3p	TDP1
hsa-miR-1-3p	NUP50
hsa-miR-1-3p	ATP6V1B2
hsa-miR-1-3p	PDE12
hsa-miR-1-3p	SPTLC3
hsa-miR-1-3p	ARF4
hsa-miR-1-3p	PRKCE
hsa-miR-1-3p	STX6
hsa-miR-1-3p	EML3
hsa-miR-1-3p	EPB41L2
hsa-miR-1-3p	CALM1
hsa-miR-1-3p	SRXN1
hsa-miR-1-3p	GAK
hsa-miR-1-3p	IPO8
hsa-miR-1-3p	MET
hsa-miR-1-3p	HIPK3
hsa-miR-1-3p	SLC8A1
hsa-miR-1-3p	MAP4K2
hsa-miR-1-3p	NFAT5
hsa-miR-1-3p	NOTCH3
hsa-miR-1-3p	FGD4
hsa-miR-1-3p	FOXP1
hsa-miR-1-3p	HDAC4
hsa-miR-1-3p	SMARCC1
hsa-miR-1-3p	CCND1
hsa-miR-1-3p	SOX6
hsa-miR-1-3p	KLF13
hsa-miR-1-3p	HNRNPA1
hsa-miR-1-3p	PPP2R5A
hsa-miR-1-3p	ABI2
hsa-miR-1-3p	SOX5
hsa-miR-1-3p	SH3PXD2B
hsa-miR-1-3p	FAM102A
hsa-miR-1-3p	RNF213
hsa-miR-1-3p	RIMS4
hsa-miR-1-3p	KDM2B
hsa-miR-1-3p	GOLPH3
hsa-miR-1-3p	WASF2
hsa-miR-1-3p	ASXL2
hsa-miR-1-3p	PREX1
hsa-miR-1-3p	PLXNA4
hsa-miR-1-3p	CHST11
hsa-miR-206	EIF1AX
hsa-miR-206	ANXA2
hsa-miR-206	PPIB
hsa-miR-206	BSCL2
hsa-miR-206	SFRP1
hsa-miR-206	GPD2
hsa-miR-206	SMARCB1
hsa-miR-206	GJA1
hsa-miR-206	PGD
hsa-miR-206	NRP1
hsa-miR-206	FRS2
hsa-miR-206	STC2
hsa-miR-206	BDNF
hsa-miR-206	MATR3
hsa-miR-206	RNF138
hsa-miR-206	FNDC3A
hsa-miR-206	CLCN3
hsa-miR-206	SLC25A22
hsa-miR-206	HSP90B1
hsa-miR-206	ANP32B
hsa-miR-206	PAX3
hsa-miR-206	KRAS
hsa-miR-206	TWF1
hsa-miR-206	SOX9
hsa-miR-206	C5orf51
hsa-miR-206	CERS2
hsa-miR-206	OTX2
hsa-miR-206	G6PD
hsa-miR-206	TKT
hsa-miR-206	SERP1
hsa-miR-206	PTMA
hsa-miR-206	ANP32E
hsa-miR-206	NR4A2
hsa-miR-206	MYEF2
hsa-miR-206	VAMP2
hsa-miR-206	KCNJ2
hsa-miR-206	KLF4
hsa-miR-206	UTRN
hsa-miR-206	CCND2
hsa-miR-206	NUP50
hsa-miR-206	VEGFA
hsa-miR-206	SPTLC3
hsa-miR-206	NFAT5
hsa-miR-206	NOTCH3
hsa-miR-206	MET
hsa-miR-206	STX6
hsa-miR-206	HDAC4
hsa-miR-206	FGD4
hsa-miR-206	CCND1
hsa-miR-206	KLF13
hsa-miR-206	HNRNPA1
hsa-miR-206	ABI2
hsa-miR-206	RIMS4
hsa-miR-1260a	SCD
hsa-miR-1260a	IKZF2
hsa-miR-1260a	NUFIP2
hsa-miR-1260a	GPR182
hsa-miR-1260a	MIS18A
hsa-miR-1260a	LCLAT1
hsa-miR-1260a	PRDM4
hsa-miR-1260a	KRBOX4
hsa-miR-1260a	KIF3A
hsa-miR-1260a	GCC1
hsa-miR-1260a	ZNF367
hsa-miR-1260a	MKNK2
hsa-miR-1260a	KIF21A
hsa-miR-1260a	WBP11
hsa-miR-1260a	TAF8
hsa-miR-1260a	ATF6B
hsa-miR-1260a	TSC22D2
hsa-miR-1260a	TFDP2
hsa-miR-1260a	GATAD2B
hsa-miR-1260b	PHF5A
hsa-miR-1260b	GATAD2B
hsa-miR-1260b	HOXD13
hsa-miR-1260b	TARDBP
hsa-miR-1260b	UGT8
hsa-miR-1260b	SMOC1
hsa-miR-1260b	NCAPG2
hsa-miR-1260b	SET
hsa-miR-1260b	SCD
hsa-miR-1260b	IKZF2
hsa-miR-1260b	NUFIP2
hsa-miR-1260b	GPR182
hsa-miR-1260b	MIS18A
hsa-miR-1260b	LCLAT1
hsa-miR-1260b	PRDM4
hsa-miR-1260b	KRBOX4
hsa-miR-1260b	KIF3A
hsa-miR-1260b	GCC1
hsa-miR-1260b	ZNF367
hsa-miR-1260b	MKNK2
hsa-miR-1260b	KIF21A
hsa-miR-1260b	WBP11
hsa-miR-1260b	TAF8
hsa-miR-1260b	ATF6B
hsa-miR-1260b	TSC22D2
hsa-miR-1260b	TFDP2
hsa-miR-411-5p	SF3B3
hsa-miR-411-5p	FEM1C
hsa-miR-411-5p	PGAM5
hsa-miR-411-5p	CSNK1E
hsa-miR-411-5p	CTSB
hsa-miR-411-5p	HINFP
hsa-miR-411-5p	FKBP14
hsa-miR-411-5p	KPNA2
hsa-miR-411-5p	WASF1
hsa-miR-411-5p	USP25
hsa-miR-411-5p	EIF4G2
hsa-miR-411-5p	API5
hsa-miR-411-5p	LRRC57
hsa-miR-411-5p	ELMOD2
hsa-miR-411-5p	CDH2
hsa-miR-411-5p	AKAP6
hsa-miR-411-5p	SPRY4
hsa-miR-411-5p	EIF1AX
hsa-miR-411-5p	GRM3
hsa-miR-31-3p	PLEKHB2
hsa-miR-31-3p	CHMP4B
hsa-miR-31-3p	BACH1
hsa-miR-31-3p	FRS2
hsa-miR-31-3p	SLC30A5
hsa-miR-31-3p	EPB41L4B
hsa-miR-31-3p	CRK
hsa-miR-31-3p	RPL7L1
hsa-miR-31-3p	CDH13
hsa-miR-431-5p	TBPL1
hsa-miR-431-5p	SOCS6
hsa-miR-431-5p	HHLA2
hsa-miR-431-5p	CANX
hsa-miR-431-5p	ZNF704
hsa-miR-431-5p	ZNF652
hsa-miR-431-5p	FGD4
hsa-miR-431-5p	ZBTB4
hsa-miR-431-5p	NHLH2
hsa-miR-431-5p	SMURF2
hsa-miR-431-5p	PITPNA
hsa-miR-431-5p	BLCAP
hsa-miR-431-5p	ZNF485
hsa-miR-431-5p	IRF2BP2
hsa-miR-431-5p	KCNJ13
hsa-miR-431-5p	PGPEP1
hsa-miR-431-5p	SNAP29
hsa-miR-431-5p	CARD8
hsa-miR-431-5p	TFDP2
hsa-miR-431-5p	PTPN2
hsa-miR-4726-5p	LMBR1L
hsa-miR-4726-5p	ITPRIP
hsa-miR-4726-5p	CNNM4
hsa-miR-4726-5p	MLLT1
hsa-miR-4726-5p	PHYHIP
hsa-miR-4726-5p	TLN2
hsa-miR-4726-5p	BCL11B
hsa-miR-4726-5p	ORAI2
hsa-miR-4726-5p	AAK1
hsa-miR-4726-5p	SH3BP2
hsa-miR-4726-5p	SLC39A1
hsa-miR-4726-5p	CDKN2B
hsa-miR-4726-5p	RAB1B
hsa-miR-4726-5p	RHOA
hsa-miR-4726-5p	SART3
hsa-miR-4726-5p	TMEM201
hsa-miR-4726-5p	ZBTB20
hsa-miR-4726-5p	FAM193B
hsa-miR-99b-3p	SRPK1
hsa-miR-99b-3p	GSK3B
hsa-miR-4286	LDLR
hsa-miR-4286	HMGA1
hsa-miR-4286	DCTN5
hsa-miR-4286	R3HDM4
hsa-miR-4286	KLHDC3
hsa-miR-4286	FURIN
hsa-miR-4286	MKNK2
hsa-miR-4286	TBX15
hsa-miR-4286	RRN3
hsa-miR-4286	TMEM151B
hsa-miR-4286	NSD1
hsa-miR-4286	MAN1A2
hsa-miR-4286	IP6K1
hsa-miR-4286	PGPEP1
hsa-miR-4286	ADRA2B
hsa-miR-4286	ACBD7
hsa-miR-4286	MRPL30
hsa-miR-4286	SEC61A2
hsa-miR-4286	ZNF781
hsa-miR-4286	TRAF3
hsa-miR-4286	ZNF516
hsa-miR-4286	APLN
hsa-miR-4286	NFYA
hsa-miR-4286	ATP1A3
hsa-miR-4286	PRKAG1
hsa-miR-4286	SIRPA
hsa-miR-4286	TMSB4X
hsa-miR-4286	RGP1
hsa-miR-4286	CDCA4
hsa-miR-4286	RIMS3
hsa-miR-4286	GPR55
hsa-miR-4286	TNPO3
hsa-miR-4286	LIF
hsa-miR-4286	PHF1
hsa-miR-4286	SETDB1
hsa-miR-4286	SLC37A2
hsa-miR-4286	ARFGEF3
hsa-miR-6781-5p	TOR4A
hsa-miR-6781-5p	SKI
hsa-miR-6781-5p	BCR
hsa-miR-6781-5p	NFIC
hsa-miR-6781-5p	MPRIP
hsa-miR-6781-5p	NFIX
hsa-miR-6781-5p	IGSF8
hsa-miR-143-3p	IGFBP5
hsa-miR-143-3p	MAPK7
hsa-miR-143-3p	MAP3K7
hsa-miR-143-3p	KRAS
hsa-miR-143-3p	GABARAPL1
hsa-miR-143-3p	SERPINE1
hsa-miR-143-3p	MYO6
hsa-miR-143-3p	BRD2
hsa-miR-143-3p	CHST10
hsa-miR-143-3p	SECISBP2L
hsa-miR-143-3p	LIMK1
hsa-miR-143-3p	COL1A1
hsa-miR-143-3p	GXYLT1
hsa-miR-143-3p	SAMD8
hsa-miR-143-3p	MAPK1
hsa-miR-143-3p	KLF5
hsa-miR-143-3p	ZBTB44
hsa-miR-143-3p	HK2
hsa-miR-143-3p	NFATC1
hsa-miR-143-3p	NFIC
hsa-miR-143-3p	BCL2
hsa-miR-143-3p	FSCN1
hsa-miR-143-3p	ERBB3
hsa-miR-143-3p	FNDC3B
hsa-miR-143-3p	RBM27
hsa-miR-143-3p	STOX2
hsa-miR-143-3p	JAKMIP2
hsa-miR-143-3p	TTYH3
hsa-miR-143-3p	DNMT3A
hsa-miR-202-5p	PCGF2
hsa-miR-202-5p	TGFBR1
hsa-miR-202-5p	TGFBR2
hsa-miR-202-5p	ZNF652
hsa-miR-202-5p	FXR1
hsa-miR-202-5p	SMC1A
hsa-miR-202-5p	NFATC3
hsa-miR-202-5p	DDX3X
hsa-miR-202-5p	RUNX1T1
hsa-miR-34c-5p	PPP1R11
hsa-miR-34c-5p	HSPA1B
hsa-miR-34c-5p	ZDHHC16
hsa-miR-34c-5p	TSN
hsa-miR-34c-5p	CCNE2
hsa-miR-34c-5p	MYCN
hsa-miR-34c-5p	GMFB
hsa-miR-34c-5p	GAS1
hsa-miR-34c-5p	AXL
hsa-miR-34c-5p	GABRA3
hsa-miR-34c-5p	TGIF2
hsa-miR-34c-5p	MAP2K1
hsa-miR-34c-5p	MDM4
hsa-miR-34c-5p	LDHA
hsa-miR-34c-5p	BMP3
hsa-miR-34c-5p	E2F3
hsa-miR-34c-5p	SMAD4
hsa-miR-34c-5p	SATB2
hsa-miR-34c-5p	BCL2L13
hsa-miR-34c-5p	NOTCH1
hsa-miR-34c-5p	FOSL1
hsa-miR-34c-5p	VPS37B
hsa-miR-34c-5p	ZMYM4
hsa-miR-34c-5p	ZNF644
hsa-miR-34c-5p	ARHGAP1
hsa-miR-34c-5p	GRM7
hsa-miR-34c-5p	BCL2
hsa-miR-34c-5p	IL6R
hsa-miR-34c-5p	GALNT7
hsa-miR-34c-5p	PDGFRA
hsa-miR-34c-5p	MET
hsa-miR-34c-5p	SAR1A
hsa-miR-34c-5p	NFE2L1
hsa-miR-34c-5p	PDXK
hsa-miR-34c-5p	EVI5L
hsa-miR-34c-5p	TM9SF3
hsa-miR-34c-5p	RALY
hsa-miR-34c-5p	MAPT
hsa-miR-34c-5p	MCFD2
hsa-miR-34c-5p	SHOC2
hsa-miR-34c-5p	RDH11
hsa-miR-34c-5p	YY1
hsa-miR-34c-5p	CDK6
hsa-miR-34c-5p	MLLT1
hsa-miR-34c-5p	HNF4A
hsa-miR-34c-5p	CCND1
hsa-miR-34c-5p	PEG10
hsa-miR-34c-5p	ANKS1A
hsa-miR-34c-5p	FOXN3
hsa-miR-34c-5p	KMT2D
hsa-miR-34c-5p	BAZ2A
Gene targets were predicted by TargetScan, mirTarBase and miRDB databases.

## Sheet: Supplementary Table S7
Supplementary Table S7 Genes identified as being linked to decidualization, from the GeneCards database.
Gene Symbol	Description	Category	Gifts	GC Id	Relevance score	GeneCards Link
DSPP	Dentin Sialophosphoprotein	Protein Coding	38	GC04P087608	12.1692	https://www.genecards.org/cgi-bin/carddisp.pl?gene=DSPP
HLA-G	Major Histocompatibility Complex, Class I, G	Protein Coding	42	GC06P083645	9.6265	https://www.genecards.org/cgi-bin/carddisp.pl?gene=HLA-G
TNFSF11	TNF Superfamily Member 11	Protein Coding	45	GC13P042562	9.43822	https://www.genecards.org/cgi-bin/carddisp.pl?gene=TNFSF11
TGM5	Transglutaminase 5	Protein Coding	41	GC15M043836	7.4107	https://www.genecards.org/cgi-bin/carddisp.pl?gene=TGM5
PRL	Prolactin	Protein Coding	41	GC06M022287	7.36448	https://www.genecards.org/cgi-bin/carddisp.pl?gene=PRL
CTSC	Cathepsin C	Protein Coding	46	GC11M090619	7.19676	https://www.genecards.org/cgi-bin/carddisp.pl?gene=CTSC
CTSK	Cathepsin K	Protein Coding	49	GC01M152112	6.7581	https://www.genecards.org/cgi-bin/carddisp.pl?gene=CTSK
WNT10A	Wnt Family Member 10A	Protein Coding	44	GC02P218900	6.37657	https://www.genecards.org/cgi-bin/carddisp.pl?gene=WNT10A
ALPL	Alkaline Phosphatase, Biomineralization Associated	Protein Coding	49	GC01P021508	6.2342	https://www.genecards.org/cgi-bin/carddisp.pl?gene=ALPL
RUNX2	RUNX Family Transcription Factor 2	Protein Coding	45	GC06P083940	5.77369	https://www.genecards.org/cgi-bin/carddisp.pl?gene=RUNX2
MSX1	Msh Homeobox 1	Protein Coding	44	GC04P004861	5.7724	https://www.genecards.org/cgi-bin/carddisp.pl?gene=MSX1
CSTA	Cystatin A	Protein Coding	43	GC03P122325	5.6695	https://www.genecards.org/cgi-bin/carddisp.pl?gene=CSTA
CDSN	Corneodesmosin	Protein Coding	41	GC06M031115	5.55374	https://www.genecards.org/cgi-bin/carddisp.pl?gene=CDSN
PSORS1C1	Psoriasis Susceptibility 1 Candidate 1	Protein Coding	30	GC06P031114	5.55374	https://www.genecards.org/cgi-bin/carddisp.pl?gene=PSORS1C1
SPP1	Secreted Phosphoprotein 1	Protein Coding	44	GC04P087975	5.45317	https://www.genecards.org/cgi-bin/carddisp.pl?gene=SPP1
IGFBP1	Insulin Like Growth Factor Binding Protein 1	Protein Coding	41	GC07P047770	5.45112	https://www.genecards.org/cgi-bin/carddisp.pl?gene=IGFBP1
TPPP3	Tubulin Polymerization Promoting Protein Family Member 3	Protein Coding	36	GC16M067389	5.38219	https://www.genecards.org/cgi-bin/carddisp.pl?gene=TPPP3
PTH1R	Parathyroid Hormone 1 Receptor	Protein Coding	47	GC03P046877	5.14007	https://www.genecards.org/cgi-bin/carddisp.pl?gene=PTH1R
RHOA	Ras Homolog Family Member A	Protein Coding	46	GC03M049359	5.03606	https://www.genecards.org/cgi-bin/carddisp.pl?gene=RHOA
FIG4	FIG4 Phosphoinositide 5-Phosphatase	Protein Coding	43	GC06P109691	4.97832	https://www.genecards.org/cgi-bin/carddisp.pl?gene=FIG4
SMOC2	SPARC Related Modular Calcium Binding 2	Protein Coding	42	GC06P168441	4.88086	https://www.genecards.org/cgi-bin/carddisp.pl?gene=SMOC2
ERCC4	ERCC Excision Repair 4, Endonuclease Catalytic Subunit	Protein Coding	45	GC16P013920	4.75109	https://www.genecards.org/cgi-bin/carddisp.pl?gene=ERCC4
ERCC6	ERCC Excision Repair 6, Chromatin Remodeling Factor	Protein Coding	45	GC10M049454	4.70848	https://www.genecards.org/cgi-bin/carddisp.pl?gene=ERCC6
ERCC8	ERCC Excision Repair 8, CSA Ubiquitin Ligase Complex Subunit	Protein Coding	41	GC05M060894	4.70848	https://www.genecards.org/cgi-bin/carddisp.pl?gene=ERCC8
LILRB1	Leukocyte Immunoglobulin Like Receptor B1	Protein Coding	42	GC19P067376	4.6916	https://www.genecards.org/cgi-bin/carddisp.pl?gene=LILRB1
IL1B	Interleukin 1 Beta	Protein Coding	45	GC02M112829	4.66203	https://www.genecards.org/cgi-bin/carddisp.pl?gene=IL1B
VDR	Vitamin D Receptor	Protein Coding	49	GC12M047841	4.58857	https://www.genecards.org/cgi-bin/carddisp.pl?gene=VDR
ADAMTS2	ADAM Metallopeptidase With Thrombospondin Type 1 Motif 2	Protein Coding	42	GC05M179110	4.44722	https://www.genecards.org/cgi-bin/carddisp.pl?gene=ADAMTS2
VAC14	VAC14 Component Of PIKFYVE Complex	Protein Coding	41	GC16M070690	4.44383	https://www.genecards.org/cgi-bin/carddisp.pl?gene=VAC14
BMP2	Bone Morphogenetic Protein 2	Protein Coding	44	GC20P006767	4.43751	https://www.genecards.org/cgi-bin/carddisp.pl?gene=BMP2
GREM2	Gremlin 2, DAN Family BMP Antagonist	Protein Coding	40	GC01M240489	4.42511	https://www.genecards.org/cgi-bin/carddisp.pl?gene=GREM2
CHST8	Carbohydrate Sulfotransferase 8	Protein Coding	40	GC19P033621	4.24068	https://www.genecards.org/cgi-bin/carddisp.pl?gene=CHST8
FLG2	Filaggrin 2	Protein Coding	37	GC01M152321	4.24068	https://www.genecards.org/cgi-bin/carddisp.pl?gene=FLG2
KIR2DL4	Killer Cell Immunoglobulin Like Receptor, Two Ig Domains And Long Cytoplasmic Tail 4	Protein Coding	38	GC19P067383	4.23262	https://www.genecards.org/cgi-bin/carddisp.pl?gene=KIR2DL4
ERCC1	ERCC Excision Repair 1, Endonuclease Non-Catalytic Subunit	Protein Coding	45	GC19M065924	4.20252	https://www.genecards.org/cgi-bin/carddisp.pl?gene=ERCC1
IL6ST	Interleukin 6 Cytokine Family Signal Transducer	Protein Coding	46	GC05M055935	4.1387	https://www.genecards.org/cgi-bin/carddisp.pl?gene=IL6ST
VPS4B	Vacuolar Protein Sorting 4 Homolog B	Protein Coding	40	GC18M063389	4.07117	https://www.genecards.org/cgi-bin/carddisp.pl?gene=VPS4B
SSUH2	Ssu-2 Homolog	Protein Coding	33	GC03M008619	4.07117	https://www.genecards.org/cgi-bin/carddisp.pl?gene=SSUH2
DEPP1	DEPP1 Autophagy Regulator	Protein Coding	24	GC10M044971	4.05983	https://www.genecards.org/cgi-bin/carddisp.pl?gene=DEPP1
FLNA	Filamin A	Protein Coding	46	GC0XM154348	3.87987	https://www.genecards.org/cgi-bin/carddisp.pl?gene=FLNA
RAB23	RAB23, Member RAS Oncogene Family	Protein Coding	41	GC06M066403	3.87987	https://www.genecards.org/cgi-bin/carddisp.pl?gene=RAB23
EDAR	Ectodysplasin A Receptor	Protein Coding	40	GC02M108894	3.59776	https://www.genecards.org/cgi-bin/carddisp.pl?gene=EDAR
ADAMTSL2	ADAMTS Like 2	Protein Coding	41	GC09P134257	3.55229	https://www.genecards.org/cgi-bin/carddisp.pl?gene=ADAMTSL2
POLR3A	RNA Polymerase III Subunit A	Protein Coding	42	GC10M078577	3.54308	https://www.genecards.org/cgi-bin/carddisp.pl?gene=POLR3A
PGR	Progesterone Receptor	Protein Coding	47	GC11M101030	3.54283	https://www.genecards.org/cgi-bin/carddisp.pl?gene=PGR
SFRP4	Secreted Frizzled Related Protein 4	Protein Coding	42	GC07M037912	3.51632	https://www.genecards.org/cgi-bin/carddisp.pl?gene=SFRP4
LIF	LIF Interleukin 6 Family Cytokine	Protein Coding	40	GC22M030240	3.49848	https://www.genecards.org/cgi-bin/carddisp.pl?gene=LIF
FOXO1	Forkhead Box O1	Protein Coding	47	GC13M040555	3.46001	https://www.genecards.org/cgi-bin/carddisp.pl?gene=FOXO1
STAT3	Signal Transducer And Activator Of Transcription 3	Protein Coding	50	GC17M042313	3.45268	https://www.genecards.org/cgi-bin/carddisp.pl?gene=STAT3
SHH	Sonic Hedgehog Signaling Molecule	Protein Coding	48	GC07M155799	3.41324	https://www.genecards.org/cgi-bin/carddisp.pl?gene=SHH
POLR1C	RNA Polymerase I And III Subunit C	Protein Coding	42	GC06P083925	3.41324	https://www.genecards.org/cgi-bin/carddisp.pl?gene=POLR1C
UBR1	Ubiquitin Protein Ligase E3 Component N-Recognin 1	Protein Coding	42	GC15M042942	3.40743	https://www.genecards.org/cgi-bin/carddisp.pl?gene=UBR1
PIBF1	Progesterone Immunomodulatory Binding Factor 1	Protein Coding	40	GC13P072782	3.40289	https://www.genecards.org/cgi-bin/carddisp.pl?gene=PIBF1
MITF	Melanocyte Inducing Transcription Factor	Protein Coding	46	GC03P069788	3.38347	https://www.genecards.org/cgi-bin/carddisp.pl?gene=MITF
TNFRSF11B	TNF Receptor Superfamily Member 11b	Protein Coding	46	GC08M118923	3.36837	https://www.genecards.org/cgi-bin/carddisp.pl?gene=TNFRSF11B
IL11	Interleukin 11	Protein Coding	39	GC19M055364	3.2972	https://www.genecards.org/cgi-bin/carddisp.pl?gene=IL11
PTGS2	Prostaglandin-Endoperoxide Synthase 2	Protein Coding	47	GC01M186640	3.25587	https://www.genecards.org/cgi-bin/carddisp.pl?gene=PTGS2
IL10	Interleukin 10	Protein Coding	45	GC01M206767	3.24393	https://www.genecards.org/cgi-bin/carddisp.pl?gene=IL10
IFNG	Interferon Gamma	Protein Coding	46	GC12M068154	3.2393	https://www.genecards.org/cgi-bin/carddisp.pl?gene=IFNG
IBSP	Integrin Binding Sialoprotein	Protein Coding	37	GC04P087799	3.23259	https://www.genecards.org/cgi-bin/carddisp.pl?gene=IBSP
VEGFA	Vascular Endothelial Growth Factor A	Protein Coding	46	GC06P043770	3.22315	https://www.genecards.org/cgi-bin/carddisp.pl?gene=VEGFA
TNF	Tumor Necrosis Factor	Protein Coding	49	GC06P083695	3.18817	https://www.genecards.org/cgi-bin/carddisp.pl?gene=TNF
HOXA10	Homeobox A10	Protein Coding	40	GC07M027593	3.09521	https://www.genecards.org/cgi-bin/carddisp.pl?gene=HOXA10
TGFB1	Transforming Growth Factor Beta 1	Protein Coding	49	GC19M041301	3.09231	https://www.genecards.org/cgi-bin/carddisp.pl?gene=TGFB1
ITGB1	Integrin Subunit Beta 1	Protein Coding	48	GC10M033116	3.08381	https://www.genecards.org/cgi-bin/carddisp.pl?gene=ITGB1
MMP9	Matrix Metallopeptidase 9	Protein Coding	52	GC20P046008	3.03003	https://www.genecards.org/cgi-bin/carddisp.pl?gene=MMP9
ENG	Endoglin	Protein Coding	46	GC09M127815	2.97558	https://www.genecards.org/cgi-bin/carddisp.pl?gene=ENG
LGALS9	Galectin 9	Protein Coding	38	GC17P027629	2.95346	https://www.genecards.org/cgi-bin/carddisp.pl?gene=LGALS9
EDARADD	EDAR Associated Death Domain	Protein Coding	38	GC01P236348	2.91517	https://www.genecards.org/cgi-bin/carddisp.pl?gene=EDARADD
POLR3B	RNA Polymerase III Subunit B	Protein Coding	42	GC12P106357	2.87875	https://www.genecards.org/cgi-bin/carddisp.pl?gene=POLR3B
SIX3	SIX Homeobox 3	Protein Coding	42	GC02P044941	2.87875	https://www.genecards.org/cgi-bin/carddisp.pl?gene=SIX3
ECTD8	Ectodermal Dysplasia 8, Hair/Tooth/Nail Type	Genetic Locus	1	GC18U900709	2.87875	https://www.genecards.org/cgi-bin/carddisp.pl?gene=ECTD8
CLCN7	Chloride Voltage-Gated Channel 7	Protein Coding	44	GC16M001444	2.85774	https://www.genecards.org/cgi-bin/carddisp.pl?gene=CLCN7
TCIRG1	T Cell Immune Regulator 1, ATPase H+ Transporting V0 Subunit A3	Protein Coding	43	GC11P070194	2.85774	https://www.genecards.org/cgi-bin/carddisp.pl?gene=TCIRG1
NT5E	5'-Nucleotidase Ecto	Protein Coding	49	GC06P085449	2.80711	https://www.genecards.org/cgi-bin/carddisp.pl?gene=NT5E
IGF1	Insulin Like Growth Factor 1	Protein Coding	46	GC12M102395	2.80427	https://www.genecards.org/cgi-bin/carddisp.pl?gene=IGF1
GJA1	Gap Junction Protein Alpha 1	Protein Coding	48	GC06P121436	2.7797	https://www.genecards.org/cgi-bin/carddisp.pl?gene=GJA1
EDNRB	Endothelin Receptor Type B	Protein Coding	47	GC13M077895	2.77067	https://www.genecards.org/cgi-bin/carddisp.pl?gene=EDNRB
KITLG	KIT Ligand	Protein Coding	43	GC12M088492	2.77067	https://www.genecards.org/cgi-bin/carddisp.pl?gene=KITLG
PAX9	Paired Box 9	Protein Coding	44	GC14P036657	2.75817	https://www.genecards.org/cgi-bin/carddisp.pl?gene=PAX9
IL6	Interleukin 6	Protein Coding	47	GC07P022725	2.75171	https://www.genecards.org/cgi-bin/carddisp.pl?gene=IL6
TGFA	Transforming Growth Factor Alpha	Protein Coding	44	GC02M070447	2.72307	https://www.genecards.org/cgi-bin/carddisp.pl?gene=TGFA
BYSL	Bystin Like	Protein Coding	37	GC06P083904	2.7172	https://www.genecards.org/cgi-bin/carddisp.pl?gene=BYSL
ANPEP	Alanyl Aminopeptidase, Membrane	Protein Coding	48	GC15M089784	2.69082	https://www.genecards.org/cgi-bin/carddisp.pl?gene=ANPEP
ZMPSTE24	Zinc Metallopeptidase STE24	Protein Coding	40	GC01P040258	2.68956	https://www.genecards.org/cgi-bin/carddisp.pl?gene=ZMPSTE24
TNFRSF11A	TNF Receptor Superfamily Member 11a	Protein Coding	44	GC18P062325	2.67841	https://www.genecards.org/cgi-bin/carddisp.pl?gene=TNFRSF11A
PTN	Pleiotrophin	Protein Coding	41	GC07M137227	2.67798	https://www.genecards.org/cgi-bin/carddisp.pl?gene=PTN
CXCL8	C-X-C Motif Chemokine Ligand 8	Protein Coding	38	GC04P073740	2.65322	https://www.genecards.org/cgi-bin/carddisp.pl?gene=CXCL8
CXCL12	C-X-C Motif Chemokine Ligand 12	Protein Coding	42	GC10M044370	2.64065	https://www.genecards.org/cgi-bin/carddisp.pl?gene=CXCL12
CSF1	Colony Stimulating Factor 1	Protein Coding	42	GC01P109911	2.63915	https://www.genecards.org/cgi-bin/carddisp.pl?gene=CSF1
IGF2	Insulin Like Growth Factor 2	Protein Coding	46	GC11M003294	2.57212	https://www.genecards.org/cgi-bin/carddisp.pl?gene=IGF2
TYR	Tyrosinase	Protein Coding	46	GC11P089177	2.51185	https://www.genecards.org/cgi-bin/carddisp.pl?gene=TYR
SOX10	SRY-Box Transcription Factor 10	Protein Coding	45	GC22M058893	2.51185	https://www.genecards.org/cgi-bin/carddisp.pl?gene=SOX10
SNAI2	Snail Family Transcriptional Repressor 2	Protein Coding	42	GC08M048917	2.51185	https://www.genecards.org/cgi-bin/carddisp.pl?gene=SNAI2
POLR2F	RNA Polymerase II, I And III Subunit F	Protein Coding	39	GC22P037952	2.51185	https://www.genecards.org/cgi-bin/carddisp.pl?gene=POLR2F
SUPT3H	SPT3 Homolog, SAGA And STAGA Complex Component	Protein Coding	39	GC06M066240	2.51185	https://www.genecards.org/cgi-bin/carddisp.pl?gene=SUPT3H
NDUFAF2	NADH:Ubiquinone Oxidoreductase Complex Assembly Factor 2	Protein Coding	38	GC05P060945	2.51185	https://www.genecards.org/cgi-bin/carddisp.pl?gene=NDUFAF2
MEGF8	Multiple EGF Like Domains 8	Protein Coding	36	GC19P042325	2.51185	https://www.genecards.org/cgi-bin/carddisp.pl?gene=MEGF8
PGBD3	PiggyBac Transposable Element Derived 3	Protein Coding	26	GC10M049517	2.51185	https://www.genecards.org/cgi-bin/carddisp.pl?gene=PGBD3
ERCC8-AS1	ERCC8 Antisense RNA 1	RNA Gene	7	GC05P060915	2.51185	https://www.genecards.org/cgi-bin/carddisp.pl?gene=ERCC8-AS1
LOC109611589	Runt Related Transcription Factor 2 Polyalanine Expansion Region	Biological Region	3	GC06P085251	2.51185	https://www.genecards.org/cgi-bin/carddisp.pl?gene=LOC109611589
FGF2	Fibroblast Growth Factor 2	Protein Coding	44	GC04P122826	2.49382	https://www.genecards.org/cgi-bin/carddisp.pl?gene=FGF2
MMP2	Matrix Metallopeptidase 2	Protein Coding	50	GC16P055390	2.46708	https://www.genecards.org/cgi-bin/carddisp.pl?gene=MMP2
MMP3	Matrix Metallopeptidase 3	Protein Coding	48	GC11M102835	2.45025	https://www.genecards.org/cgi-bin/carddisp.pl?gene=MMP3
EGF	Epidermal Growth Factor	Protein Coding	49	GC04P109912	2.44293	https://www.genecards.org/cgi-bin/carddisp.pl?gene=EGF
ACP5	Acid Phosphatase 5, Tartrate Resistant	Protein Coding	45	GC19M011574	2.3863	https://www.genecards.org/cgi-bin/carddisp.pl?gene=ACP5
NOTCH1	Notch Receptor 1	Protein Coding	49	GC09M137524	2.37291	https://www.genecards.org/cgi-bin/carddisp.pl?gene=NOTCH1
HTRA3	HtrA Serine Peptidase 3	Protein Coding	39	GC04P008269	2.35272	https://www.genecards.org/cgi-bin/carddisp.pl?gene=HTRA3
EDA	Ectodysplasin A	Protein Coding	41	GC0XP069618	2.34367	https://www.genecards.org/cgi-bin/carddisp.pl?gene=EDA
TIMP3	TIMP Metallopeptidase Inhibitor 3	Protein Coding	43	GC22P036985	2.32169	https://www.genecards.org/cgi-bin/carddisp.pl?gene=TIMP3
PLAU	Plasminogen Activator, Urokinase	Protein Coding	50	GC10P073909	2.29102	https://www.genecards.org/cgi-bin/carddisp.pl?gene=PLAU
CCL2	C-C Motif Chemokine Ligand 2	Protein Coding	46	GC17P034255	2.28165	https://www.genecards.org/cgi-bin/carddisp.pl?gene=CCL2
GHRL	Ghrelin And Obestatin Prepropeptide	Protein Coding	42	GC03M010285	2.26478	https://www.genecards.org/cgi-bin/carddisp.pl?gene=GHRL
FERMT1	FERM Domain Containing Kindlin 1	Protein Coding	42	GC20M006074	2.26213	https://www.genecards.org/cgi-bin/carddisp.pl?gene=FERMT1
MMP1	Matrix Metallopeptidase 1	Protein Coding	49	GC11M102810	2.25437	https://www.genecards.org/cgi-bin/carddisp.pl?gene=MMP1
CSF2	Colony Stimulating Factor 2	Protein Coding	41	GC05P132073	2.21629	https://www.genecards.org/cgi-bin/carddisp.pl?gene=CSF2
VIM	Vimentin	Protein Coding	48	GC10P017227	2.21079	https://www.genecards.org/cgi-bin/carddisp.pl?gene=VIM
SOX4	SRY-Box Transcription Factor 4	Protein Coding	42	GC06P021593	2.19302	https://www.genecards.org/cgi-bin/carddisp.pl?gene=SOX4
ITGAL	Integrin Subunit Alpha L	Protein Coding	45	GC16P030472	2.18801	https://www.genecards.org/cgi-bin/carddisp.pl?gene=ITGAL
TIMP1	TIMP Metallopeptidase Inhibitor 1	Protein Coding	42	GC0XP047596	2.18629	https://www.genecards.org/cgi-bin/carddisp.pl?gene=TIMP1
COL3A1	Collagen Type III Alpha 1 Chain	Protein Coding	45	GC02P188974	2.16349	https://www.genecards.org/cgi-bin/carddisp.pl?gene=COL3A1
PCSK5	Proprotein Convertase Subtilisin/Kexin Type 5	Protein Coding	41	GC09P075890	2.16101	https://www.genecards.org/cgi-bin/carddisp.pl?gene=PCSK5
IDO1	Indoleamine 2,3-Dioxygenase 1	Protein Coding	43	GC08P039891	2.15295	https://www.genecards.org/cgi-bin/carddisp.pl?gene=IDO1
BMP6	Bone Morphogenetic Protein 6	Protein Coding	42	GC06P007726	2.13667	https://www.genecards.org/cgi-bin/carddisp.pl?gene=BMP6
CD44	CD44 Molecule (Indian Blood Group)	Protein Coding	45	GC11P035139	2.13272	https://www.genecards.org/cgi-bin/carddisp.pl?gene=CD44
FLT1	Fms Related Receptor Tyrosine Kinase 1	Protein Coding	49	GC13M028300	2.12827	https://www.genecards.org/cgi-bin/carddisp.pl?gene=FLT1
TIMP2	TIMP Metallopeptidase Inhibitor 2	Protein Coding	41	GC17M078852	2.11738	https://www.genecards.org/cgi-bin/carddisp.pl?gene=TIMP2
ADCY10	Adenylate Cyclase 10	Protein Coding	43	GC01M167809	2.11138	https://www.genecards.org/cgi-bin/carddisp.pl?gene=ADCY10
CSTB	Cystatin B	Protein Coding	45	GC21M043772	2.04774	https://www.genecards.org/cgi-bin/carddisp.pl?gene=CSTB
GZMB	Granzyme B	Protein Coding	45	GC14M024630	2.04703	https://www.genecards.org/cgi-bin/carddisp.pl?gene=GZMB
FASLG	Fas Ligand	Protein Coding	45	GC01P172628	2.04509	https://www.genecards.org/cgi-bin/carddisp.pl?gene=FASLG
REN	Renin	Protein Coding	47	GC01M204154	2.02924	https://www.genecards.org/cgi-bin/carddisp.pl?gene=REN
CYP27B1	Cytochrome P450 Family 27 Subfamily B Member 1	Protein Coding	46	GC12M057757	2.02497	https://www.genecards.org/cgi-bin/carddisp.pl?gene=CYP27B1
CRH	Corticotropin Releasing Hormone	Protein Coding	42	GC08M066176	2.0233	https://www.genecards.org/cgi-bin/carddisp.pl?gene=CRH
F3	Coagulation Factor III, Tissue Factor	Protein Coding	44	GC01M094590	2.02102	https://www.genecards.org/cgi-bin/carddisp.pl?gene=F3
CAMP	Cathelicidin Antimicrobial Peptide	Protein Coding	39	GC03P048954	2.01688	https://www.genecards.org/cgi-bin/carddisp.pl?gene=CAMP
CGA	Glycoprotein Hormones, Alpha Polypeptide	Protein Coding	42	GC06M087085	2.01111	https://www.genecards.org/cgi-bin/carddisp.pl?gene=CGA
EBAG9	Estrogen Receptor Binding Site Associated Antigen 9	Protein Coding	37	GC08P109536	1.99965	https://www.genecards.org/cgi-bin/carddisp.pl?gene=EBAG9
IGF1R	Insulin Like Growth Factor 1 Receptor	Protein Coding	52	GC15P098648	1.99183	https://www.genecards.org/cgi-bin/carddisp.pl?gene=IGF1R
FGFR1	Fibroblast Growth Factor Receptor 1	Protein Coding	52	GC08M038400	1.96412	https://www.genecards.org/cgi-bin/carddisp.pl?gene=FGFR1
PLA2G7	Phospholipase A2 Group VII	Protein Coding	48	GC06M046704	1.93882	https://www.genecards.org/cgi-bin/carddisp.pl?gene=PLA2G7
AXIN2	Axin 2	Protein Coding	46	GC17M065528	1.93421	https://www.genecards.org/cgi-bin/carddisp.pl?gene=AXIN2
IL2	Interleukin 2	Protein Coding	43	GC04M122451	1.93362	https://www.genecards.org/cgi-bin/carddisp.pl?gene=IL2
PRKD1	Protein Kinase D1	Protein Coding	48	GC14M029576	1.93199	https://www.genecards.org/cgi-bin/carddisp.pl?gene=PRKD1
C1S	Complement C1s	Protein Coding	47	GC12P021098	1.93199	https://www.genecards.org/cgi-bin/carddisp.pl?gene=C1S
C1R	Complement C1r	Protein Coding	46	GC12M007750	1.93199	https://www.genecards.org/cgi-bin/carddisp.pl?gene=C1R
TRAF6	TNF Receptor Associated Factor 6	Protein Coding	44	GC11M036467	1.93199	https://www.genecards.org/cgi-bin/carddisp.pl?gene=TRAF6
SNX10	Sorting Nexin 10	Protein Coding	39	GC07P026291	1.93199	https://www.genecards.org/cgi-bin/carddisp.pl?gene=SNX10
KDF1	Keratinocyte Differentiation Factor 1	Protein Coding	32	GC01M026949	1.93199	https://www.genecards.org/cgi-bin/carddisp.pl?gene=KDF1
LMNA	Lamin A/C	Protein Coding	48	GC01P156082	1.91659	https://www.genecards.org/cgi-bin/carddisp.pl?gene=LMNA
KDR	Kinase Insert Domain Receptor	Protein Coding	51	GC04M055078	1.90417	https://www.genecards.org/cgi-bin/carddisp.pl?gene=KDR
MME	Membrane Metalloendopeptidase	Protein Coding	48	GC03P155024	1.89286	https://www.genecards.org/cgi-bin/carddisp.pl?gene=MME
EDN1	Endothelin 1	Protein Coding	46	GC06P012256	1.8857	https://www.genecards.org/cgi-bin/carddisp.pl?gene=EDN1
CEBPB	CCAAT Enhancer Binding Protein Beta	Protein Coding	42	GC20P050190	1.88488	https://www.genecards.org/cgi-bin/carddisp.pl?gene=CEBPB
NCR1	Natural Cytotoxicity Triggering Receptor 1	Protein Coding	37	GC19P067389	1.86924	https://www.genecards.org/cgi-bin/carddisp.pl?gene=NCR1
SLC5A1	Solute Carrier Family 5 Member 1	Protein Coding	48	GC22P032043	1.86031	https://www.genecards.org/cgi-bin/carddisp.pl?gene=SLC5A1
MCAM	Melanoma Cell Adhesion Molecule	Protein Coding	41	GC11M119308	1.84528	https://www.genecards.org/cgi-bin/carddisp.pl?gene=MCAM
MEPE	Matrix Extracellular Phosphoglycoprotein	Protein Coding	36	GC04P087821	1.84354	https://www.genecards.org/cgi-bin/carddisp.pl?gene=MEPE
IL15	Interleukin 15	Protein Coding	38	GC04P141636	1.84197	https://www.genecards.org/cgi-bin/carddisp.pl?gene=IL15
KCNJ2	Potassium Inwardly Rectifying Channel Subfamily J Member 2	Protein Coding	46	GC17P070168	1.83492	https://www.genecards.org/cgi-bin/carddisp.pl?gene=KCNJ2
CSF3	Colony Stimulating Factor 3	Protein Coding	38	GC17P040015	1.8241	https://www.genecards.org/cgi-bin/carddisp.pl?gene=CSF3
PROK1	Prokineticin 1	Protein Coding	36	GC01P110451	1.80098	https://www.genecards.org/cgi-bin/carddisp.pl?gene=PROK1
IGFBP4	Insulin Like Growth Factor Binding Protein 4	Protein Coding	41	GC17P040443	1.7904	https://www.genecards.org/cgi-bin/carddisp.pl?gene=IGFBP4
CTSG	Cathepsin G	Protein Coding	44	GC14M024573	1.78031	https://www.genecards.org/cgi-bin/carddisp.pl?gene=CTSG
GHSR	Growth Hormone Secretagogue Receptor	Protein Coding	45	GC03M172443	1.77813	https://www.genecards.org/cgi-bin/carddisp.pl?gene=GHSR
IL4	Interleukin 4	Protein Coding	44	GC05P132673	1.77744	https://www.genecards.org/cgi-bin/carddisp.pl?gene=IL4
PAEP	Progestagen Associated Endometrial Protein	Protein Coding	40	GC09P135561	1.77485	https://www.genecards.org/cgi-bin/carddisp.pl?gene=PAEP
STOX2	Storkhead Box 2	Protein Coding	33	GC04P183796	1.74922	https://www.genecards.org/cgi-bin/carddisp.pl?gene=STOX2
COL13A1	Collagen Type XIII Alpha 1 Chain	Protein Coding	39	GC10P069801	1.74835	https://www.genecards.org/cgi-bin/carddisp.pl?gene=COL13A1
TFRC	Transferrin Receptor	Protein Coding	47	GC03M196027	1.74348	https://www.genecards.org/cgi-bin/carddisp.pl?gene=TFRC
WT1	WT1 Transcription Factor	Protein Coding	47	GC11M032365	1.73772	https://www.genecards.org/cgi-bin/carddisp.pl?gene=WT1
BGLAP	Bone Gamma-Carboxyglutamate Protein	Protein Coding	38	GC01P156242	1.7366	https://www.genecards.org/cgi-bin/carddisp.pl?gene=BGLAP
EGFR	Epidermal Growth Factor Receptor	Protein Coding	51	GC07P055019	1.72741	https://www.genecards.org/cgi-bin/carddisp.pl?gene=EGFR
IL33	Interleukin 33	Protein Coding	37	GC09P006572	1.72729	https://www.genecards.org/cgi-bin/carddisp.pl?gene=IL33
SERPINE1	Serpin Family E Member 1	Protein Coding	48	GC07P101127	1.72291	https://www.genecards.org/cgi-bin/carddisp.pl?gene=SERPINE1
EDNRA	Endothelin Receptor Type A	Protein Coding	47	GC04P147480	1.72101	https://www.genecards.org/cgi-bin/carddisp.pl?gene=EDNRA
CTLA4	Cytotoxic T-Lymphocyte Associated Protein 4	Protein Coding	44	GC02P203854	1.70185	https://www.genecards.org/cgi-bin/carddisp.pl?gene=CTLA4
HLA-E	Major Histocompatibility Complex, Class I, E	Protein Coding	41	GC06P083670	1.70185	https://www.genecards.org/cgi-bin/carddisp.pl?gene=HLA-E
SOSTDC1	Sclerostin Domain Containing 1	Protein Coding	40	GC07M016467	1.69662	https://www.genecards.org/cgi-bin/carddisp.pl?gene=SOSTDC1
DES	Desmin	Protein Coding	45	GC02P219418	1.6844	https://www.genecards.org/cgi-bin/carddisp.pl?gene=DES
EP300	E1A Binding Protein P300	Protein Coding	49	GC22P041091	1.68125	https://www.genecards.org/cgi-bin/carddisp.pl?gene=EP300
CREB1	CAMP Responsive Element Binding Protein 1	Protein Coding	47	GC02P207529	1.67376	https://www.genecards.org/cgi-bin/carddisp.pl?gene=CREB1
RXFP1	Relaxin Family Peptide Receptor 1	Protein Coding	42	GC04P158315	1.67376	https://www.genecards.org/cgi-bin/carddisp.pl?gene=RXFP1
CD69	CD69 Molecule	Protein Coding	40	GC12M021100	1.67376	https://www.genecards.org/cgi-bin/carddisp.pl?gene=CD69
IL2RA	Interleukin 2 Receptor Subunit Alpha	Protein Coding	48	GC10M006010	1.66169	https://www.genecards.org/cgi-bin/carddisp.pl?gene=IL2RA
DLX3	Distal-Less Homeobox 3	Protein Coding	41	GC17M049990	1.6586	https://www.genecards.org/cgi-bin/carddisp.pl?gene=DLX3
NCR2	Natural Cytotoxicity Triggering Receptor 2	Protein Coding	38	GC06P083892	1.64386	https://www.genecards.org/cgi-bin/carddisp.pl?gene=NCR2
AKT1	AKT Serine/Threonine Kinase 1	Protein Coding	50	GC14M104769	1.62586	https://www.genecards.org/cgi-bin/carddisp.pl?gene=AKT1
SRC	SRC Proto-Oncogene, Non-Receptor Tyrosine Kinase	Protein Coding	49	GC20P037344	1.62264	https://www.genecards.org/cgi-bin/carddisp.pl?gene=SRC
IL1A	Interleukin 1 Alpha	Protein Coding	42	GC02M112773	1.61337	https://www.genecards.org/cgi-bin/carddisp.pl?gene=IL1A
CD82	CD82 Molecule	Protein Coding	41	GC11P044586	1.61337	https://www.genecards.org/cgi-bin/carddisp.pl?gene=CD82
SLC2A1	Solute Carrier Family 2 Member 1	Protein Coding	50	GC01M042925	1.61279	https://www.genecards.org/cgi-bin/carddisp.pl?gene=SLC2A1
TCF23	Transcription Factor 23	Protein Coding	32	GC02P027148	1.60588	https://www.genecards.org/cgi-bin/carddisp.pl?gene=TCF23
HLA-C	Major Histocompatibility Complex, Class I, C	Protein Coding	44	GC06M065914	1.59264	https://www.genecards.org/cgi-bin/carddisp.pl?gene=HLA-C
INHBA	Inhibin Subunit Beta A	Protein Coding	44	GC07M041668	1.59264	https://www.genecards.org/cgi-bin/carddisp.pl?gene=INHBA
LVRN	Laeverin	Protein Coding	35	GC05P115962	1.58466	https://www.genecards.org/cgi-bin/carddisp.pl?gene=LVRN
CXCR4	C-X-C Motif Chemokine Receptor 4	Protein Coding	49	GC02M136114	1.58232	https://www.genecards.org/cgi-bin/carddisp.pl?gene=CXCR4
CTSL	Cathepsin L	Protein Coding	45	GC09P087725	1.57984	https://www.genecards.org/cgi-bin/carddisp.pl?gene=CTSL
FN1	Fibronectin 1	Protein Coding	48	GC02M215360	1.57899	https://www.genecards.org/cgi-bin/carddisp.pl?gene=FN1
ESR1	Estrogen Receptor 1	Protein Coding	50	GC06P151656	1.57601	https://www.genecards.org/cgi-bin/carddisp.pl?gene=ESR1
ENAM	Enamelin	Protein Coding	39	GC04P070628	1.56908	https://www.genecards.org/cgi-bin/carddisp.pl?gene=ENAM
PTK2	Protein Tyrosine Kinase 2	Protein Coding	45	GC08M140657	1.56119	https://www.genecards.org/cgi-bin/carddisp.pl?gene=PTK2
HAVCR2	Hepatitis A Virus Cellular Receptor 2	Protein Coding	44	GC05M157063	1.56019	https://www.genecards.org/cgi-bin/carddisp.pl?gene=HAVCR2
HOXA11	Homeobox A11	Protein Coding	40	GC07M027590	1.56019	https://www.genecards.org/cgi-bin/carddisp.pl?gene=HOXA11
NCR3	Natural Cytotoxicity Triggering Receptor 3	Protein Coding	38	GC06M031588	1.56019	https://www.genecards.org/cgi-bin/carddisp.pl?gene=NCR3
CDKN1C	Cyclin Dependent Kinase Inhibitor 1C	Protein Coding	45	GC11M003318	1.55035	https://www.genecards.org/cgi-bin/carddisp.pl?gene=CDKN1C
NR4A1	Nuclear Receptor Subfamily 4 Group A Member 1	Protein Coding	45	GC12P052022	1.55035	https://www.genecards.org/cgi-bin/carddisp.pl?gene=NR4A1
JUN	Jun Proto-Oncogene, AP-1 Transcription Factor Subunit	Protein Coding	46	GC01M058780	1.53124	https://www.genecards.org/cgi-bin/carddisp.pl?gene=JUN
FOXO3	Forkhead Box O3	Protein Coding	44	GC06P108559	1.53124	https://www.genecards.org/cgi-bin/carddisp.pl?gene=FOXO3
HPSE	Heparanase	Protein Coding	43	GC04M083292	1.53124	https://www.genecards.org/cgi-bin/carddisp.pl?gene=HPSE
BMP7	Bone Morphogenetic Protein 7	Protein Coding	44	GC20M057168	1.52807	https://www.genecards.org/cgi-bin/carddisp.pl?gene=BMP7
IL1R1	Interleukin 1 Receptor Type 1	Protein Coding	44	GC02P102136	1.52807	https://www.genecards.org/cgi-bin/carddisp.pl?gene=IL1R1
PGRMC1	Progesterone Receptor Membrane Component 1	Protein Coding	44	GC0XP119236	1.52807	https://www.genecards.org/cgi-bin/carddisp.pl?gene=PGRMC1
PTHLH	Parathyroid Hormone Like Hormone	Protein Coding	45	GC12M027959	1.52426	https://www.genecards.org/cgi-bin/carddisp.pl?gene=PTHLH
IGF2R	Insulin Like Growth Factor 2 Receptor	Protein Coding	46	GC06P159969	1.51617	https://www.genecards.org/cgi-bin/carddisp.pl?gene=IGF2R
NES	Nestin	Protein Coding	39	GC01M156668	1.50666	https://www.genecards.org/cgi-bin/carddisp.pl?gene=NES
SPARC	Secreted Protein Acidic And Cysteine Rich	Protein Coding	48	GC05M151661	1.5063	https://www.genecards.org/cgi-bin/carddisp.pl?gene=SPARC
NCOA2	Nuclear Receptor Coactivator 2	Protein Coding	44	GC08M070109	1.50491	https://www.genecards.org/cgi-bin/carddisp.pl?gene=NCOA2
CASP3	Caspase 3	Protein Coding	47	GC04M184627	1.49687	https://www.genecards.org/cgi-bin/carddisp.pl?gene=CASP3
KLF12	Kruppel Like Factor 12	Protein Coding	37	GC13M073686	1.49297	https://www.genecards.org/cgi-bin/carddisp.pl?gene=KLF12
FGFR2	Fibroblast Growth Factor Receptor 2	Protein Coding	52	GC10M121478	1.48711	https://www.genecards.org/cgi-bin/carddisp.pl?gene=FGFR2
HPSE2	Heparanase 2 (Inactive)	Protein Coding	41	GC10M098457	1.48391	https://www.genecards.org/cgi-bin/carddisp.pl?gene=HPSE2
PLEKHM1	Pleckstrin Homology And RUN Domain Containing M1	Protein Coding	40	GC17M045435	1.47433	https://www.genecards.org/cgi-bin/carddisp.pl?gene=PLEKHM1
PDCD1	Programmed Cell Death 1	Protein Coding	45	GC02M241849	1.46829	https://www.genecards.org/cgi-bin/carddisp.pl?gene=PDCD1
LTBP3	Latent Transforming Growth Factor Beta Binding Protein 3	Protein Coding	42	GC11M065538	1.46529	https://www.genecards.org/cgi-bin/carddisp.pl?gene=LTBP3
NOTCH2	Notch Receptor 2	Protein Coding	48	GC01M119911	1.43729	https://www.genecards.org/cgi-bin/carddisp.pl?gene=NOTCH2
NEDD8	NEDD8 Ubiquitin Like Modifier	Protein Coding	39	GC14M024216	1.42321	https://www.genecards.org/cgi-bin/carddisp.pl?gene=NEDD8
SELL	Selectin L	Protein Coding	42	GC01M169690	1.4151	https://www.genecards.org/cgi-bin/carddisp.pl?gene=SELL
CDH11	Cadherin 11	Protein Coding	46	GC16M064943	1.39629	https://www.genecards.org/cgi-bin/carddisp.pl?gene=CDH11
POU5F1	POU Class 5 Homeobox 1	Protein Coding	44	GC06M065909	1.39552	https://www.genecards.org/cgi-bin/carddisp.pl?gene=POU5F1
THY1	Thy-1 Cell Surface Antigen	Protein Coding	41	GC11M119417	1.39455	https://www.genecards.org/cgi-bin/carddisp.pl?gene=THY1
ICAM1	Intercellular Adhesion Molecule 1	Protein Coding	48	GC19P010466	1.38909	https://www.genecards.org/cgi-bin/carddisp.pl?gene=ICAM1
PLAT	Plasminogen Activator, Tissue Type	Protein Coding	48	GC08M042174	1.38909	https://www.genecards.org/cgi-bin/carddisp.pl?gene=PLAT
ATF3	Activating Transcription Factor 3	Protein Coding	42	GC01P212565	1.3822	https://www.genecards.org/cgi-bin/carddisp.pl?gene=ATF3
VEGFC	Vascular Endothelial Growth Factor C	Protein Coding	45	GC04M176683	1.37095	https://www.genecards.org/cgi-bin/carddisp.pl?gene=VEGFC
CA2	Carbonic Anhydrase 2	Protein Coding	49	GC08P085463	1.36802	https://www.genecards.org/cgi-bin/carddisp.pl?gene=CA2
KCNJ5	Potassium Inwardly Rectifying Channel Subfamily J Member 5	Protein Coding	45	GC11P128891	1.36802	https://www.genecards.org/cgi-bin/carddisp.pl?gene=KCNJ5
EHMT1	Euchromatic Histone Lysine Methyltransferase 1	Protein Coding	44	GC09P137618	1.36802	https://www.genecards.org/cgi-bin/carddisp.pl?gene=EHMT1
TFAP2B	Transcription Factor AP-2 Beta	Protein Coding	43	GC06P083992	1.36802	https://www.genecards.org/cgi-bin/carddisp.pl?gene=TFAP2B
BCOR	BCL6 Corepressor	Protein Coding	41	GC0XM040049	1.36802	https://www.genecards.org/cgi-bin/carddisp.pl?gene=BCOR
SRCAP	Snf2 Related CREBBP Activator Protein	Protein Coding	40	GC16P041094	1.36802	https://www.genecards.org/cgi-bin/carddisp.pl?gene=SRCAP
ZBTB7A	Zinc Finger And BTB Domain Containing 7A	Protein Coding	37	GC19M005443	1.36802	https://www.genecards.org/cgi-bin/carddisp.pl?gene=ZBTB7A
FAM111A	FAM111 Trypsin Like Peptidase A	Protein Coding	36	GC11P059142	1.36802	https://www.genecards.org/cgi-bin/carddisp.pl?gene=FAM111A
ALPP	Alkaline Phosphatase, Placental	Protein Coding	44	GC02P232378	1.36742	https://www.genecards.org/cgi-bin/carddisp.pl?gene=ALPP
STAT1	Signal Transducer And Activator Of Transcription 1	Protein Coding	50	GC02M190908	1.36721	https://www.genecards.org/cgi-bin/carddisp.pl?gene=STAT1
SDC1	Syndecan 1	Protein Coding	41	GC02M020200	1.36721	https://www.genecards.org/cgi-bin/carddisp.pl?gene=SDC1
EDN3	Endothelin 3	Protein Coding	45	GC20P059300	1.35948	https://www.genecards.org/cgi-bin/carddisp.pl?gene=EDN3
LIFR	LIF Receptor Subunit Alpha	Protein Coding	45	GC05M038475	1.35597	https://www.genecards.org/cgi-bin/carddisp.pl?gene=LIFR
SP1	Sp1 Transcription Factor	Protein Coding	44	GC12P053380	1.35597	https://www.genecards.org/cgi-bin/carddisp.pl?gene=SP1
MAPK1	Mitogen-Activated Protein Kinase 1	Protein Coding	49	GC22M021759	1.3552	https://www.genecards.org/cgi-bin/carddisp.pl?gene=MAPK1
HIF1A	Hypoxia Inducible Factor 1 Subunit Alpha	Protein Coding	45	GC14P061695	1.35472	https://www.genecards.org/cgi-bin/carddisp.pl?gene=HIF1A
IL17A	Interleukin 17A	Protein Coding	40	GC06P052186	1.35472	https://www.genecards.org/cgi-bin/carddisp.pl?gene=IL17A
IL11RA	Interleukin 11 Receptor Subunit Alpha	Protein Coding	44	GC09P047112	1.34451	https://www.genecards.org/cgi-bin/carddisp.pl?gene=IL11RA
TSLP	Thymic Stromal Lymphopoietin	Protein Coding	37	GC05P111070	1.34451	https://www.genecards.org/cgi-bin/carddisp.pl?gene=TSLP
PTGS1	Prostaglandin-Endoperoxide Synthase 1	Protein Coding	45	GC09P122370	1.33882	https://www.genecards.org/cgi-bin/carddisp.pl?gene=PTGS1
DMP1	Dentin Matrix Acidic Phosphoprotein 1	Protein Coding	42	GC04P087650	1.3388	https://www.genecards.org/cgi-bin/carddisp.pl?gene=DMP1
SMAD3	SMAD Family Member 3	Protein Coding	48	GC15P067063	1.33478	https://www.genecards.org/cgi-bin/carddisp.pl?gene=SMAD3
CD247	CD247 Molecule	Protein Coding	47	GC01M167399	1.32175	https://www.genecards.org/cgi-bin/carddisp.pl?gene=CD247
DKK1	Dickkopf WNT Signaling Pathway Inhibitor 1	Protein Coding	43	GC10P052314	1.32087	https://www.genecards.org/cgi-bin/carddisp.pl?gene=DKK1
KIR2DL3	Killer Cell Immunoglobulin Like Receptor, Two Ig Domains And Long Cytoplasmic Tail 3	Protein Coding	36	GC19P068014	1.32087	https://www.genecards.org/cgi-bin/carddisp.pl?gene=KIR2DL3
UCN	Urocortin	Protein Coding	36	GC02M027308	1.30867	https://www.genecards.org/cgi-bin/carddisp.pl?gene=UCN
HPGD	15-Hydroxyprostaglandin Dehydrogenase	Protein Coding	45	GC04M174490	1.30389	https://www.genecards.org/cgi-bin/carddisp.pl?gene=HPGD
SOCS3	Suppressor Of Cytokine Signaling 3	Protein Coding	41	GC17M078356	1.29619	https://www.genecards.org/cgi-bin/carddisp.pl?gene=SOCS3
IGF2BP1	Insulin Like Growth Factor 2 MRNA Binding Protein 1	Protein Coding	39	GC17P055998	1.29189	https://www.genecards.org/cgi-bin/carddisp.pl?gene=IGF2BP1
ADCY1	Adenylate Cyclase 1	Protein Coding	47	GC07P045580	1.2851	https://www.genecards.org/cgi-bin/carddisp.pl?gene=ADCY1
TNFSF10	TNF Superfamily Member 10	Protein Coding	42	GC03M172505	1.2851	https://www.genecards.org/cgi-bin/carddisp.pl?gene=TNFSF10
IL25	Interleukin 25	Protein Coding	36	GC14P032705	1.2851	https://www.genecards.org/cgi-bin/carddisp.pl?gene=IL25
ETS1	ETS Proto-Oncogene 1, Transcription Factor	Protein Coding	45	GC11M128458	1.28341	https://www.genecards.org/cgi-bin/carddisp.pl?gene=ETS1
LEFTY2	Left-Right Determination Factor 2	Protein Coding	42	GC01M225937	1.28341	https://www.genecards.org/cgi-bin/carddisp.pl?gene=LEFTY2
ANGPT2	Angiopoietin 2	Protein Coding	45	GC08M006499	1.2703	https://www.genecards.org/cgi-bin/carddisp.pl?gene=ANGPT2
INHBB	Inhibin Subunit Beta B	Protein Coding	41	GC02P122563	1.2703	https://www.genecards.org/cgi-bin/carddisp.pl?gene=INHBB
FGFR3	Fibroblast Growth Factor Receptor 3	Protein Coding	52	GC04P001795	1.26572	https://www.genecards.org/cgi-bin/carddisp.pl?gene=FGFR3
IRF6	Interferon Regulatory Factor 6	Protein Coding	42	GC01M209785	1.26572	https://www.genecards.org/cgi-bin/carddisp.pl?gene=IRF6
ACE	Angiotensin I Converting Enzyme	Protein Coding	49	GC17P063477	1.26021	https://www.genecards.org/cgi-bin/carddisp.pl?gene=ACE
CALR	Calreticulin	Protein Coding	49	GC19P012938	1.25684	https://www.genecards.org/cgi-bin/carddisp.pl?gene=CALR
ELANE	Elastase, Neutrophil Expressed	Protein Coding	47	GC19P002810	1.25678	https://www.genecards.org/cgi-bin/carddisp.pl?gene=ELANE
CAT	Catalase	Protein Coding	49	GC11P034460	1.25374	https://www.genecards.org/cgi-bin/carddisp.pl?gene=CAT
RLN1	Relaxin 1	Protein Coding	34	GC09M005334	1.2441	https://www.genecards.org/cgi-bin/carddisp.pl?gene=RLN1
AR	Androgen Receptor	Protein Coding	50	GC0XP067544	1.24301	https://www.genecards.org/cgi-bin/carddisp.pl?gene=AR
FAS	Fas Cell Surface Death Receptor	Protein Coding	48	GC10P092502	1.24301	https://www.genecards.org/cgi-bin/carddisp.pl?gene=FAS
ZBTB16	Zinc Finger And BTB Domain Containing 16	Protein Coding	43	GC11P114059	1.24301	https://www.genecards.org/cgi-bin/carddisp.pl?gene=ZBTB16
CEACAM1	CEA Cell Adhesion Molecule 1	Protein Coding	42	GC19M042507	1.24301	https://www.genecards.org/cgi-bin/carddisp.pl?gene=CEACAM1
GNLY	Granulysin	Protein Coding	37	GC02P085685	1.24301	https://www.genecards.org/cgi-bin/carddisp.pl?gene=GNLY
MMP13	Matrix Metallopeptidase 13	Protein Coding	49	GC11M102942	1.23965	https://www.genecards.org/cgi-bin/carddisp.pl?gene=MMP13
TLR4	Toll Like Receptor 4	Protein Coding	49	GC09P117704	1.22876	https://www.genecards.org/cgi-bin/carddisp.pl?gene=TLR4
ANXA1	Annexin A1	Protein Coding	46	GC09P073151	1.22876	https://www.genecards.org/cgi-bin/carddisp.pl?gene=ANXA1
MMP7	Matrix Metallopeptidase 7	Protein Coding	46	GC11M102425	1.22876	https://www.genecards.org/cgi-bin/carddisp.pl?gene=MMP7
NCAM1	Neural Cell Adhesion Molecule 1	Protein Coding	45	GC11P112961	1.22876	https://www.genecards.org/cgi-bin/carddisp.pl?gene=NCAM1
HAND2	Heart And Neural Crest Derivatives Expressed 2	Protein Coding	43	GC04M173524	1.22876	https://www.genecards.org/cgi-bin/carddisp.pl?gene=HAND2
NLRP7	NLR Family Pyrin Domain Containing 7	Protein Coding	42	GC19M054923	1.22876	https://www.genecards.org/cgi-bin/carddisp.pl?gene=NLRP7
SLCO2A1	Solute Carrier Organic Anion Transporter Family Member 2A1	Protein Coding	42	GC03M133932	1.22876	https://www.genecards.org/cgi-bin/carddisp.pl?gene=SLCO2A1
GNRH1	Gonadotropin Releasing Hormone 1	Protein Coding	39	GC08M025419	1.22876	https://www.genecards.org/cgi-bin/carddisp.pl?gene=GNRH1
LINC00473	Long Intergenic Non-Protein Coding RNA 473	RNA Gene	20	GC06M165328	1.22876	https://www.genecards.org/cgi-bin/carddisp.pl?gene=LINC00473
PTGER2	Prostaglandin E Receptor 2	Protein Coding	46	GC14P052314	1.21405	https://www.genecards.org/cgi-bin/carddisp.pl?gene=PTGER2
TWIST1	Twist Family BHLH Transcription Factor 1	Protein Coding	44	GC07M019020	1.21405	https://www.genecards.org/cgi-bin/carddisp.pl?gene=TWIST1
VCAM1	Vascular Cell Adhesion Molecule 1	Protein Coding	44	GC01P100719	1.21405	https://www.genecards.org/cgi-bin/carddisp.pl?gene=VCAM1
IL18	Interleukin 18	Protein Coding	41	GC11M112143	1.21405	https://www.genecards.org/cgi-bin/carddisp.pl?gene=IL18
LGALS1	Galectin 1	Protein Coding	41	GC22P037675	1.21405	https://www.genecards.org/cgi-bin/carddisp.pl?gene=LGALS1
PGF	Placental Growth Factor	Protein Coding	41	GC14M074941	1.21405	https://www.genecards.org/cgi-bin/carddisp.pl?gene=PGF
EDN2	Endothelin 2	Protein Coding	39	GC01M041478	1.21405	https://www.genecards.org/cgi-bin/carddisp.pl?gene=EDN2
GNRH2	Gonadotropin Releasing Hormone 2	Protein Coding	33	GC20P003043	1.21405	https://www.genecards.org/cgi-bin/carddisp.pl?gene=GNRH2
MIR26A1	MicroRNA 26a-1	RNA Gene	21	GC03P037969	1.20885	https://www.genecards.org/cgi-bin/carddisp.pl?gene=MIR26A1
PLD1	Phospholipase D1	Protein Coding	47	GC03M171600	1.19885	https://www.genecards.org/cgi-bin/carddisp.pl?gene=PLD1
EGR1	Early Growth Response 1	Protein Coding	42	GC05P138465	1.19885	https://www.genecards.org/cgi-bin/carddisp.pl?gene=EGR1
ITGAE	Integrin Subunit Alpha E	Protein Coding	39	GC17M004158	1.19885	https://www.genecards.org/cgi-bin/carddisp.pl?gene=ITGAE
MIR542	MicroRNA 542	RNA Gene	18	GC0XM134638	1.19885	https://www.genecards.org/cgi-bin/carddisp.pl?gene=MIR542
KLRK1	Killer Cell Lectin Like Receptor K1	Protein Coding	40	GC12M021107	1.1831	https://www.genecards.org/cgi-bin/carddisp.pl?gene=KLRK1
HLA-DRB1	Major Histocompatibility Complex, Class II, DR Beta 1	Protein Coding	46	GC06M066007	1.1751	https://www.genecards.org/cgi-bin/carddisp.pl?gene=HLA-DRB1
TRO	Trophinin	Protein Coding	37	GC0XP054920	1.16847	https://www.genecards.org/cgi-bin/carddisp.pl?gene=TRO
ADAMTS1	ADAM Metallopeptidase With Thrombospondin Type 1 Motif 1	Protein Coding	44	GC21M026835	1.16672	https://www.genecards.org/cgi-bin/carddisp.pl?gene=ADAMTS1
ANGPT1	Angiopoietin 1	Protein Coding	44	GC08M107246	1.16672	https://www.genecards.org/cgi-bin/carddisp.pl?gene=ANGPT1
CD274	CD274 Molecule	Protein Coding	42	GC09P005450	1.16672	https://www.genecards.org/cgi-bin/carddisp.pl?gene=CD274
CREM	CAMP Responsive Element Modulator	Protein Coding	40	GC10P035126	1.16672	https://www.genecards.org/cgi-bin/carddisp.pl?gene=CREM
CGB3	Chorionic Gonadotropin Subunit Beta 3	Protein Coding	30	GC19M066070	1.16672	https://www.genecards.org/cgi-bin/carddisp.pl?gene=CGB3
ALCAM	Activated Leukocyte Cell Adhesion Molecule	Protein Coding	42	GC03P105366	1.16304	https://www.genecards.org/cgi-bin/carddisp.pl?gene=ALCAM
PDLIM1	PDZ And LIM Domain 1	Protein Coding	40	GC10M095237	1.15514	https://www.genecards.org/cgi-bin/carddisp.pl?gene=PDLIM1
TGFB2	Transforming Growth Factor Beta 2	Protein Coding	49	GC01P218345	1.14965	https://www.genecards.org/cgi-bin/carddisp.pl?gene=TGFB2
PDE4D	Phosphodiesterase 4D	Protein Coding	47	GC05M058969	1.14965	https://www.genecards.org/cgi-bin/carddisp.pl?gene=PDE4D
ACVR2A	Activin A Receptor Type 2A	Protein Coding	44	GC02P147844	1.14965	https://www.genecards.org/cgi-bin/carddisp.pl?gene=ACVR2A
ISG15	ISG15 Ubiquitin Like Modifier	Protein Coding	44	GC01P001001	1.14965	https://www.genecards.org/cgi-bin/carddisp.pl?gene=ISG15
PDE4A	Phosphodiesterase 4A	Protein Coding	44	GC19P010416	1.14965	https://www.genecards.org/cgi-bin/carddisp.pl?gene=PDE4A
PTX3	Pentraxin 3	Protein Coding	41	GC03P157436	1.14965	https://www.genecards.org/cgi-bin/carddisp.pl?gene=PTX3
TNFRSF8	TNF Receptor Superfamily Member 8	Protein Coding	41	GC01P012063	1.14965	https://www.genecards.org/cgi-bin/carddisp.pl?gene=TNFRSF8
HMOX1	Heme Oxygenase 1	Protein Coding	49	GC22P035380	1.13179	https://www.genecards.org/cgi-bin/carddisp.pl?gene=HMOX1
TEK	TEK Receptor Tyrosine Kinase	Protein Coding	49	GC09P027109	1.13179	https://www.genecards.org/cgi-bin/carddisp.pl?gene=TEK
NOD2	Nucleotide Binding Oligomerization Domain Containing 2	Protein Coding	46	GC16P050693	1.13179	https://www.genecards.org/cgi-bin/carddisp.pl?gene=NOD2
KLRC1	Killer Cell Lectin Like Receptor C1	Protein Coding	41	GC12M021112	1.13179	https://www.genecards.org/cgi-bin/carddisp.pl?gene=KLRC1
SP3	Sp3 Transcription Factor	Protein Coding	41	GC02M173882	1.13179	https://www.genecards.org/cgi-bin/carddisp.pl?gene=SP3
IL24	Interleukin 24	Protein Coding	39	GC01P206897	1.13179	https://www.genecards.org/cgi-bin/carddisp.pl?gene=IL24
PHEX	Phosphate Regulating Endopeptidase Homolog X-Linked	Protein Coding	42	GC0XP022032	1.13122	https://www.genecards.org/cgi-bin/carddisp.pl?gene=PHEX
DUSP1	Dual Specificity Phosphatase 1	Protein Coding	45	GC05M172768	1.113	https://www.genecards.org/cgi-bin/carddisp.pl?gene=DUSP1
FKBP5	FKBP Prolyl Isomerase 5	Protein Coding	45	GC06M066105	1.113	https://www.genecards.org/cgi-bin/carddisp.pl?gene=FKBP5
CD14	CD14 Molecule	Protein Coding	44	GC05M140631	1.113	https://www.genecards.org/cgi-bin/carddisp.pl?gene=CD14
PTGFR	Prostaglandin F Receptor	Protein Coding	44	GC01P078303	1.113	https://www.genecards.org/cgi-bin/carddisp.pl?gene=PTGFR
ADAMTS5	ADAM Metallopeptidase With Thrombospondin Type 1 Motif 5	Protein Coding	43	GC21M026918	1.113	https://www.genecards.org/cgi-bin/carddisp.pl?gene=ADAMTS5
IL13	Interleukin 13	Protein Coding	41	GC05P132656	1.113	https://www.genecards.org/cgi-bin/carddisp.pl?gene=IL13
PRLR	Prolactin Receptor	Protein Coding	46	GC05M035048	1.10853	https://www.genecards.org/cgi-bin/carddisp.pl?gene=PRLR
WNT4	Wnt Family Member 4	Protein Coding	45	GC01M022190	1.10853	https://www.genecards.org/cgi-bin/carddisp.pl?gene=WNT4
CASP9	Caspase 9	Protein Coding	45	GC01M015491	1.10311	https://www.genecards.org/cgi-bin/carddisp.pl?gene=CASP9
CHRNA7	Cholinergic Receptor Nicotinic Alpha 7 Subunit	Protein Coding	44	GC15P031923	1.10311	https://www.genecards.org/cgi-bin/carddisp.pl?gene=CHRNA7
FAM83H	Family With Sequence Similarity 83 Member H	Protein Coding	37	GC08M143723	1.10311	https://www.genecards.org/cgi-bin/carddisp.pl?gene=FAM83H
PPARG	Peroxisome Proliferator Activated Receptor Gamma	Protein Coding	50	GC03P012287	1.09314	https://www.genecards.org/cgi-bin/carddisp.pl?gene=PPARG
THBS1	Thrombospondin 1	Protein Coding	44	GC15P039581	1.09314	https://www.genecards.org/cgi-bin/carddisp.pl?gene=THBS1
ADCYAP1	Adenylate Cyclase Activating Polypeptide 1	Protein Coding	41	GC18P000895	1.09314	https://www.genecards.org/cgi-bin/carddisp.pl?gene=ADCYAP1
SLAMF6	SLAM Family Member 6	Protein Coding	39	GC01M160454	1.09314	https://www.genecards.org/cgi-bin/carddisp.pl?gene=SLAMF6
CALCA	Calcitonin Related Polypeptide Alpha	Protein Coding	42	GC11M014945	1.08948	https://www.genecards.org/cgi-bin/carddisp.pl?gene=CALCA
BAX	BCL2 Associated X, Apoptosis Regulator	Protein Coding	47	GC19P048954	1.0721	https://www.genecards.org/cgi-bin/carddisp.pl?gene=BAX
WDR72	WD Repeat Domain 72	Protein Coding	37	GC15M117264	1.0721	https://www.genecards.org/cgi-bin/carddisp.pl?gene=WDR72
OSM	Oncostatin M	Protein Coding	41	GC22M030262	1.072	https://www.genecards.org/cgi-bin/carddisp.pl?gene=OSM
PECAM1	Platelet And Endothelial Cell Adhesion Molecule 1	Protein Coding	40	GC17M064319	1.072	https://www.genecards.org/cgi-bin/carddisp.pl?gene=PECAM1
HOXA9	Homeobox A9	Protein Coding	38	GC07M027162	1.072	https://www.genecards.org/cgi-bin/carddisp.pl?gene=HOXA9
HOXA11-AS	HOXA11 Antisense RNA	RNA Gene	22	GC07P027184	1.072	https://www.genecards.org/cgi-bin/carddisp.pl?gene=HOXA11-AS
DCN	Decorin	Protein Coding	45	GC12M091140	1.07191	https://www.genecards.org/cgi-bin/carddisp.pl?gene=DCN
COL7A1	Collagen Type VII Alpha 1 Chain	Protein Coding	43	GC03M048564	1.07067	https://www.genecards.org/cgi-bin/carddisp.pl?gene=COL7A1
ALOXE3	Arachidonate Lipoxygenase 3	Protein Coding	42	GC17M010428	1.07067	https://www.genecards.org/cgi-bin/carddisp.pl?gene=ALOXE3
DSG1	Desmoglein 1	Protein Coding	42	GC18P031318	1.07067	https://www.genecards.org/cgi-bin/carddisp.pl?gene=DSG1
TGM3	Transglutaminase 3	Protein Coding	42	GC20P002296	1.07067	https://www.genecards.org/cgi-bin/carddisp.pl?gene=TGM3
SERPINB8	Serpin Family B Member 8	Protein Coding	41	GC18P063969	1.07067	https://www.genecards.org/cgi-bin/carddisp.pl?gene=SERPINB8
SPINK5	Serine Peptidase Inhibitor Kazal Type 5	Protein Coding	41	GC05P148025	1.07067	https://www.genecards.org/cgi-bin/carddisp.pl?gene=SPINK5
TCF19	Transcription Factor 19	Protein Coding	37	GC06P083684	1.07067	https://www.genecards.org/cgi-bin/carddisp.pl?gene=TCF19
PSORS1C2	Psoriasis Susceptibility 1 Candidate 2	Protein Coding	30	GC06M031137	1.07067	https://www.genecards.org/cgi-bin/carddisp.pl?gene=PSORS1C2
TUBB3	Tubulin Beta 3 Class III	Protein Coding	46	GC16P091332	1.06537	https://www.genecards.org/cgi-bin/carddisp.pl?gene=TUBB3
SOX9	SRY-Box Transcription Factor 9	Protein Coding	44	GC17P072121	1.06512	https://www.genecards.org/cgi-bin/carddisp.pl?gene=SOX9
ITGA4	Integrin Subunit Alpha 4	Protein Coding	46	GC02P181456	1.04928	https://www.genecards.org/cgi-bin/carddisp.pl?gene=ITGA4
CDH5	Cadherin 5	Protein Coding	45	GC16P066366	1.04928	https://www.genecards.org/cgi-bin/carddisp.pl?gene=CDH5
HBEGF	Heparin Binding EGF Like Growth Factor	Protein Coding	41	GC05M140332	1.04928	https://www.genecards.org/cgi-bin/carddisp.pl?gene=HBEGF
IL1RL1	Interleukin 1 Receptor Like 1	Protein Coding	40	GC02P102294	1.04928	https://www.genecards.org/cgi-bin/carddisp.pl?gene=IL1RL1
IGFBP5	Insulin Like Growth Factor Binding Protein 5	Protein Coding	41	GC02M216672	1.04602	https://www.genecards.org/cgi-bin/carddisp.pl?gene=IGFBP5
GFI1	Growth Factor Independent 1 Transcriptional Repressor	Protein Coding	40	GC01M092474	1.04241	https://www.genecards.org/cgi-bin/carddisp.pl?gene=GFI1
STC1	Stanniocalcin 1	Protein Coding	40	GC08M023841	1.0397	https://www.genecards.org/cgi-bin/carddisp.pl?gene=STC1
OFD1	OFD1 Centriole And Centriolar Satellite Protein	Protein Coding	41	GC0XP013714	1.03835	https://www.genecards.org/cgi-bin/carddisp.pl?gene=OFD1
SARDH	Sarcosine Dehydrogenase	Protein Coding	41	GC09M133663	1.03531	https://www.genecards.org/cgi-bin/carddisp.pl?gene=SARDH
ZFP42	ZFP42 Zinc Finger Protein	Protein Coding	36	GC04P187995	1.03531	https://www.genecards.org/cgi-bin/carddisp.pl?gene=ZFP42
SNRPN	Small Nuclear Ribonucleoprotein Polypeptide N	Protein Coding	42	GC15P024823	1.03413	https://www.genecards.org/cgi-bin/carddisp.pl?gene=SNRPN
TMCO1	Transmembrane And Coiled-Coil Domains 1	Protein Coding	38	GC01M165724	1.03413	https://www.genecards.org/cgi-bin/carddisp.pl?gene=TMCO1
F2	Coagulation Factor II, Thrombin	Protein Coding	48	GC11P046720	1.03256	https://www.genecards.org/cgi-bin/carddisp.pl?gene=F2
NR3C1	Nuclear Receptor Subfamily 3 Group C Member 1	Protein Coding	48	GC05M143277	1.03256	https://www.genecards.org/cgi-bin/carddisp.pl?gene=NR3C1
ITGA1	Integrin Subunit Alpha 1	Protein Coding	42	GC05P052788	1.03256	https://www.genecards.org/cgi-bin/carddisp.pl?gene=ITGA1
OXT	Oxytocin/Neurophysin I Prepropeptide	Protein Coding	37	GC20P004235	1.03256	https://www.genecards.org/cgi-bin/carddisp.pl?gene=OXT
ERBB4	Erb-B2 Receptor Tyrosine Kinase 4	Protein Coding	52	GC02M211375	1.02458	https://www.genecards.org/cgi-bin/carddisp.pl?gene=ERBB4
MTHFR	Methylenetetrahydrofolate Reductase	Protein Coding	46	GC01M011785	1.01872	https://www.genecards.org/cgi-bin/carddisp.pl?gene=MTHFR
OXTR	Oxytocin Receptor	Protein Coding	45	GC03M008767	1.01872	https://www.genecards.org/cgi-bin/carddisp.pl?gene=OXTR
IL5	Interleukin 5	Protein Coding	43	GC05M132541	1.01872	https://www.genecards.org/cgi-bin/carddisp.pl?gene=IL5
SCRIB	Scribble Planar Cell Polarity Protein	Protein Coding	40	GC08M144146	1.01872	https://www.genecards.org/cgi-bin/carddisp.pl?gene=SCRIB
CCL3	C-C Motif Chemokine Ligand 3	Protein Coding	37	GC17M036088	1.01872	https://www.genecards.org/cgi-bin/carddisp.pl?gene=CCL3
CSNK1D	Casein Kinase 1 Delta	Protein Coding	48	GC17M082239	1.01676	https://www.genecards.org/cgi-bin/carddisp.pl?gene=CSNK1D
IL6R	Interleukin 6 Receptor	Protein Coding	46	GC01P154405	1.0147	https://www.genecards.org/cgi-bin/carddisp.pl?gene=IL6R
FASN	Fatty Acid Synthase	Protein Coding	47	GC17M082078	0.997252	https://www.genecards.org/cgi-bin/carddisp.pl?gene=FASN
FOXP3	Forkhead Box P3	Protein Coding	45	GC0XM049250	0.997252	https://www.genecards.org/cgi-bin/carddisp.pl?gene=FOXP3
CCR2	C-C Motif Chemokine Receptor 2	Protein Coding	44	GC03P046775	0.997252	https://www.genecards.org/cgi-bin/carddisp.pl?gene=CCR2
PDCD1LG2	Programmed Cell Death 1 Ligand 2	Protein Coding	40	GC09P005510	0.997252	https://www.genecards.org/cgi-bin/carddisp.pl?gene=PDCD1LG2
MMP14	Matrix Metallopeptidase 14	Protein Coding	49	GC14P032700	0.98977	https://www.genecards.org/cgi-bin/carddisp.pl?gene=MMP14
STAT5A	Signal Transducer And Activator Of Transcription 5A	Protein Coding	45	GC17P042287	0.98977	https://www.genecards.org/cgi-bin/carddisp.pl?gene=STAT5A
HABP2	Hyaluronan Binding Protein 2	Protein Coding	45	GC10P113550	0.987361	https://www.genecards.org/cgi-bin/carddisp.pl?gene=HABP2
GALC	Galactosylceramidase	Protein Coding	44	GC14M087837	0.987361	https://www.genecards.org/cgi-bin/carddisp.pl?gene=GALC
CHD8	Chromodomain Helicase DNA Binding Protein 8	Protein Coding	40	GC14M021385	0.987361	https://www.genecards.org/cgi-bin/carddisp.pl?gene=CHD8
FUT4	Fucosyltransferase 4	Protein Coding	37	GC11P094544	0.987361	https://www.genecards.org/cgi-bin/carddisp.pl?gene=FUT4
MCRS1	Microspherule Protein 1	Protein Coding	37	GC12M049680	0.987361	https://www.genecards.org/cgi-bin/carddisp.pl?gene=MCRS1
PGBD1	PiggyBac Transposable Element Derived 1	Protein Coding	34	GC06P028281	0.987361	https://www.genecards.org/cgi-bin/carddisp.pl?gene=PGBD1
MIR221	MicroRNA 221	RNA Gene	21	GC0XM045746	0.987361	https://www.genecards.org/cgi-bin/carddisp.pl?gene=MIR221
MIR32	MicroRNA 32	RNA Gene	21	GC09M109046	0.987361	https://www.genecards.org/cgi-bin/carddisp.pl?gene=MIR32
EPOR	Erythropoietin Receptor	Protein Coding	46	GC19M011377	0.981364	https://www.genecards.org/cgi-bin/carddisp.pl?gene=EPOR
ENPP1	Ectonucleotide Pyrophosphatase/Phosphodiesterase 1	Protein Coding	47	GC06P131808	0.98038	https://www.genecards.org/cgi-bin/carddisp.pl?gene=ENPP1
CYP19A1	Cytochrome P450 Family 19 Subfamily A Member 1	Protein Coding	47	GC15M051208	0.974569	https://www.genecards.org/cgi-bin/carddisp.pl?gene=CYP19A1
ALOX5	Arachidonate 5-Lipoxygenase	Protein Coding	46	GC10P045374	0.974569	https://www.genecards.org/cgi-bin/carddisp.pl?gene=ALOX5
IL1RAPL2	Interleukin 1 Receptor Accessory Protein Like 2	Protein Coding	38	GC0XP104566	0.974569	https://www.genecards.org/cgi-bin/carddisp.pl?gene=IL1RAPL2
CCR6	C-C Motif Chemokine Receptor 6	Protein Coding	42	GC06P167111	0.967039	https://www.genecards.org/cgi-bin/carddisp.pl?gene=CCR6
NRP1	Neuropilin 1	Protein Coding	45	GC10M033177	0.966237	https://www.genecards.org/cgi-bin/carddisp.pl?gene=NRP1
GAS6	Growth Arrest Specific 6	Protein Coding	44	GC13M113820	0.966237	https://www.genecards.org/cgi-bin/carddisp.pl?gene=GAS6
SERPINF1	Serpin Family F Member 1	Protein Coding	44	GC17P001761	0.966237	https://www.genecards.org/cgi-bin/carddisp.pl?gene=SERPINF1
RLN2	Relaxin 2	Protein Coding	36	GC09M005378	0.966237	https://www.genecards.org/cgi-bin/carddisp.pl?gene=RLN2
CSK	C-Terminal Src Kinase	Protein Coding	45	GC15P074782	0.958815	https://www.genecards.org/cgi-bin/carddisp.pl?gene=CSK
IL18R1	Interleukin 18 Receptor 1	Protein Coding	41	GC02P102311	0.958815	https://www.genecards.org/cgi-bin/carddisp.pl?gene=IL18R1
CCL8	C-C Motif Chemokine Ligand 8	Protein Coding	37	GC17P034319	0.958815	https://www.genecards.org/cgi-bin/carddisp.pl?gene=CCL8
TP53	Tumor Protein P53	Protein Coding	50	GC17M007661	0.951833	https://www.genecards.org/cgi-bin/carddisp.pl?gene=TP53
DSP	Desmoplakin	Protein Coding	48	GC06P007541	0.949621	https://www.genecards.org/cgi-bin/carddisp.pl?gene=DSP
PAX6	Paired Box 6	Protein Coding	46	GC11M031784	0.949621	https://www.genecards.org/cgi-bin/carddisp.pl?gene=PAX6
CTSB	Cathepsin B	Protein Coding	50	GC08M011842	0.944574	https://www.genecards.org/cgi-bin/carddisp.pl?gene=CTSB
BMP4	Bone Morphogenetic Protein 4	Protein Coding	46	GC14M053949	0.942442	https://www.genecards.org/cgi-bin/carddisp.pl?gene=BMP4
GDF5	Growth Differentiation Factor 5	Protein Coding	45	GC20M035433	0.942442	https://www.genecards.org/cgi-bin/carddisp.pl?gene=GDF5
MSTN	Myostatin	Protein Coding	45	GC02M190055	0.942442	https://www.genecards.org/cgi-bin/carddisp.pl?gene=MSTN
TYMP	Thymidine Phosphorylase	Protein Coding	45	GC22M050525	0.942442	https://www.genecards.org/cgi-bin/carddisp.pl?gene=TYMP
NME1	NME/NM23 Nucleoside Diphosphate Kinase 1	Protein Coding	44	GC17P056083	0.942442	https://www.genecards.org/cgi-bin/carddisp.pl?gene=NME1
STRA6	Signaling Receptor And Transporter Of Retinol STRA6	Protein Coding	41	GC15M074179	0.942442	https://www.genecards.org/cgi-bin/carddisp.pl?gene=STRA6
ID1	Inhibitor Of DNA Binding 1, HLH Protein	Protein Coding	40	GC20P031605	0.942442	https://www.genecards.org/cgi-bin/carddisp.pl?gene=ID1
HPR	Haptoglobin-Related Protein	Protein Coding	39	GC16P072097	0.942442	https://www.genecards.org/cgi-bin/carddisp.pl?gene=HPR
CXCL16	C-X-C Motif Chemokine Ligand 16	Protein Coding	38	GC17M004733	0.942442	https://www.genecards.org/cgi-bin/carddisp.pl?gene=CXCL16
LOC107548112	REN Promoter And Enhancer Region	Biological Region	3	GC01P204162	0.942442	https://www.genecards.org/cgi-bin/carddisp.pl?gene=LOC107548112
FGF10	Fibroblast Growth Factor 10	Protein Coding	45	GC05M044340	0.931726	https://www.genecards.org/cgi-bin/carddisp.pl?gene=FGF10
NOS2	Nitric Oxide Synthase 2	Protein Coding	47	GC17M027756	0.929446	https://www.genecards.org/cgi-bin/carddisp.pl?gene=NOS2
NRP2	Neuropilin 2	Protein Coding	44	GC02P205681	0.929446	https://www.genecards.org/cgi-bin/carddisp.pl?gene=NRP2
PTGDR2	Prostaglandin D2 Receptor 2	Protein Coding	40	GC11M060850	0.929446	https://www.genecards.org/cgi-bin/carddisp.pl?gene=PTGDR2
SIGLEC7	Sialic Acid Binding Ig Like Lectin 7	Protein Coding	40	GC19P051142	0.929446	https://www.genecards.org/cgi-bin/carddisp.pl?gene=SIGLEC7
CD1C	CD1c Molecule	Protein Coding	38	GC01P158289	0.929446	https://www.genecards.org/cgi-bin/carddisp.pl?gene=CD1C
WFDC21P	WAP Four-Disulfide Core Domain 21, Pseudogene	Pseudogene	14	GC17M060085	0.929446	https://www.genecards.org/cgi-bin/carddisp.pl?gene=WFDC21P
TFEB	Transcription Factor EB	Protein Coding	40	GC06M066171	0.925755	https://www.genecards.org/cgi-bin/carddisp.pl?gene=TFEB
NR2F2	Nuclear Receptor Subfamily 2 Group F Member 2	Protein Coding	48	GC15P096325	0.925371	https://www.genecards.org/cgi-bin/carddisp.pl?gene=NR2F2
THRB	Thyroid Hormone Receptor Beta	Protein Coding	48	GC03M024117	0.925371	https://www.genecards.org/cgi-bin/carddisp.pl?gene=THRB
MUC1	Mucin 1, Cell Surface Associated	Protein Coding	47	GC01M155185	0.925371	https://www.genecards.org/cgi-bin/carddisp.pl?gene=MUC1
ANXA2	Annexin A2	Protein Coding	46	GC15M060347	0.925371	https://www.genecards.org/cgi-bin/carddisp.pl?gene=ANXA2
CAV1	Caveolin 1	Protein Coding	46	GC07P116524	0.925371	https://www.genecards.org/cgi-bin/carddisp.pl?gene=CAV1
MAPK7	Mitogen-Activated Protein Kinase 7	Protein Coding	46	GC17P054701	0.925371	https://www.genecards.org/cgi-bin/carddisp.pl?gene=MAPK7
THRA	Thyroid Hormone Receptor Alpha	Protein Coding	46	GC17P040058	0.925371	https://www.genecards.org/cgi-bin/carddisp.pl?gene=THRA
WNK1	WNK Lysine Deficient Protein Kinase 1	Protein Coding	46	GC12P000733	0.925371	https://www.genecards.org/cgi-bin/carddisp.pl?gene=WNK1
PRF1	Perforin 1	Protein Coding	44	GC10M070597	0.925371	https://www.genecards.org/cgi-bin/carddisp.pl?gene=PRF1
RPSA	Ribosomal Protein SA	Protein Coding	44	GC03P039406	0.925371	https://www.genecards.org/cgi-bin/carddisp.pl?gene=RPSA
FKBP4	FKBP Prolyl Isomerase 4	Protein Coding	43	GC12P002795	0.925371	https://www.genecards.org/cgi-bin/carddisp.pl?gene=FKBP4
SCARA5	Scavenger Receptor Class A Member 5	Protein Coding	39	GC08M027869	0.925371	https://www.genecards.org/cgi-bin/carddisp.pl?gene=SCARA5
WARS1	Tryptophanyl-TRNA Synthetase 1	Protein Coding	36	GC14M101280	0.925371	https://www.genecards.org/cgi-bin/carddisp.pl?gene=WARS1
CSF1R	Colony Stimulating Factor 1 Receptor	Protein Coding	49	GC05M150053	0.91839	https://www.genecards.org/cgi-bin/carddisp.pl?gene=CSF1R
GAPDH	Glyceraldehyde-3-Phosphate Dehydrogenase	Protein Coding	47	GC12P021056	0.907505	https://www.genecards.org/cgi-bin/carddisp.pl?gene=GAPDH
MAX	MYC Associated Factor X	Protein Coding	45	GC14M065100	0.907505	https://www.genecards.org/cgi-bin/carddisp.pl?gene=MAX
PFN1	Profilin 1	Protein Coding	45	GC17M004945	0.907505	https://www.genecards.org/cgi-bin/carddisp.pl?gene=PFN1
SKP2	S-Phase Kinase Associated Protein 2	Protein Coding	42	GC05P036151	0.907505	https://www.genecards.org/cgi-bin/carddisp.pl?gene=SKP2
CXCL1	C-X-C Motif Chemokine Ligand 1	Protein Coding	40	GC04P073869	0.907505	https://www.genecards.org/cgi-bin/carddisp.pl?gene=CXCL1
FGF7	Fibroblast Growth Factor 7	Protein Coding	40	GC15P049423	0.907505	https://www.genecards.org/cgi-bin/carddisp.pl?gene=FGF7
CLDN3	Claudin 3	Protein Coding	39	GC07M073768	0.907505	https://www.genecards.org/cgi-bin/carddisp.pl?gene=CLDN3
GREB1	Growth Regulating Estrogen Receptor Binding 1	Protein Coding	36	GC02P011482	0.907505	https://www.genecards.org/cgi-bin/carddisp.pl?gene=GREB1
MIR181B1	MicroRNA 181b-1	RNA Gene	20	GC01M198858	0.907505	https://www.genecards.org/cgi-bin/carddisp.pl?gene=MIR181B1
GJB2	Gap Junction Protein Beta 2	Protein Coding	45	GC13M020187	0.896628	https://www.genecards.org/cgi-bin/carddisp.pl?gene=GJB2
NDP	Norrin Cystine Knot Growth Factor NDP	Protein Coding	41	GC0XM043948	0.896628	https://www.genecards.org/cgi-bin/carddisp.pl?gene=NDP
STC2	Stanniocalcin 2	Protein Coding	41	GC05M173314	0.896628	https://www.genecards.org/cgi-bin/carddisp.pl?gene=STC2
DPP4	Dipeptidyl Peptidase 4	Protein Coding	48	GC02M161992	0.888721	https://www.genecards.org/cgi-bin/carddisp.pl?gene=DPP4
GATA2	GATA Binding Protein 2	Protein Coding	46	GC03M128479	0.888721	https://www.genecards.org/cgi-bin/carddisp.pl?gene=GATA2
CTPS1	CTP Synthase 1	Protein Coding	44	GC01P040979	0.888721	https://www.genecards.org/cgi-bin/carddisp.pl?gene=CTPS1
CXCL10	C-X-C Motif Chemokine Ligand 10	Protein Coding	42	GC04M076021	0.888721	https://www.genecards.org/cgi-bin/carddisp.pl?gene=CXCL10
MMP24	Matrix Metallopeptidase 24	Protein Coding	42	GC20P035226	0.888721	https://www.genecards.org/cgi-bin/carddisp.pl?gene=MMP24
PHB2	Prohibitin 2	Protein Coding	41	GC12M006965	0.888721	https://www.genecards.org/cgi-bin/carddisp.pl?gene=PHB2
ARNTL	Aryl Hydrocarbon Receptor Nuclear Translocator Like	Protein Coding	40	GC11P013276	0.888721	https://www.genecards.org/cgi-bin/carddisp.pl?gene=ARNTL
CLN8	CLN8 Transmembrane ER And ERGIC Protein	Protein Coding	40	GC08P001755	0.888721	https://www.genecards.org/cgi-bin/carddisp.pl?gene=CLN8
LEFTY1	Left-Right Determination Factor 1	Protein Coding	40	GC01M225887	0.888721	https://www.genecards.org/cgi-bin/carddisp.pl?gene=LEFTY1
MED1	Mediator Complex Subunit 1	Protein Coding	40	GC17M039404	0.888721	https://www.genecards.org/cgi-bin/carddisp.pl?gene=MED1
IL34	Interleukin 34	Protein Coding	37	GC16P071585	0.888721	https://www.genecards.org/cgi-bin/carddisp.pl?gene=IL34
KIR2DL1	Killer Cell Immunoglobulin Like Receptor, Two Ig Domains And Long Cytoplasmic Tail 1	Protein Coding	36	GC19P067381	0.888721	https://www.genecards.org/cgi-bin/carddisp.pl?gene=KIR2DL1
MIR181A1	MicroRNA 181a-1	RNA Gene	20	GC01M198860	0.888721	https://www.genecards.org/cgi-bin/carddisp.pl?gene=MIR181A1
MIR3074	MicroRNA 3074	RNA Gene	16	GC09M095086	0.888721	https://www.genecards.org/cgi-bin/carddisp.pl?gene=MIR3074
TGIF1	TGFB Induced Factor Homeobox 1	Protein Coding	44	GC18P003411	0.871908	https://www.genecards.org/cgi-bin/carddisp.pl?gene=TGIF1
EZH2	Enhancer Of Zeste 2 Polycomb Repressive Complex 2 Subunit	Protein Coding	52	GC07M148807	0.868861	https://www.genecards.org/cgi-bin/carddisp.pl?gene=EZH2
PTPN11	Protein Tyrosine Phosphatase Non-Receptor Type 11	Protein Coding	50	GC12P112418	0.868861	https://www.genecards.org/cgi-bin/carddisp.pl?gene=PTPN11
CCND1	Cyclin D1	Protein Coding	49	GC11P069641	0.868861	https://www.genecards.org/cgi-bin/carddisp.pl?gene=CCND1
MYLK	Myosin Light Chain Kinase	Protein Coding	49	GC03M123610	0.868861	https://www.genecards.org/cgi-bin/carddisp.pl?gene=MYLK
NOS3	Nitric Oxide Synthase 3	Protein Coding	49	GC07P150990	0.868861	https://www.genecards.org/cgi-bin/carddisp.pl?gene=NOS3
TUBB	Tubulin Beta Class I	Protein Coding	48	GC06P083675	0.868861	https://www.genecards.org/cgi-bin/carddisp.pl?gene=TUBB
FSHR	Follicle Stimulating Hormone Receptor	Protein Coding	46	GC02M048962	0.868861	https://www.genecards.org/cgi-bin/carddisp.pl?gene=FSHR
LHCGR	Luteinizing Hormone/Choriogonadotropin Receptor	Protein Coding	45	GC02M048686	0.868861	https://www.genecards.org/cgi-bin/carddisp.pl?gene=LHCGR
RBPJ	Recombination Signal Binding Protein For Immunoglobulin Kappa J Region	Protein Coding	45	GC04P026105	0.868861	https://www.genecards.org/cgi-bin/carddisp.pl?gene=RBPJ
VCL	Vinculin	Protein Coding	45	GC10P073995	0.868861	https://www.genecards.org/cgi-bin/carddisp.pl?gene=VCL
SLIT2	Slit Guidance Ligand 2	Protein Coding	44	GC04P020287	0.868861	https://www.genecards.org/cgi-bin/carddisp.pl?gene=SLIT2
POFUT1	Protein O-Fucosyltransferase 1	Protein Coding	43	GC20P032207	0.868861	https://www.genecards.org/cgi-bin/carddisp.pl?gene=POFUT1
VIP	Vasoactive Intestinal Peptide	Protein Coding	43	GC06P152750	0.868861	https://www.genecards.org/cgi-bin/carddisp.pl?gene=VIP
ACTC1	Actin Alpha Cardiac Muscle 1	Protein Coding	42	GC15M034790	0.868861	https://www.genecards.org/cgi-bin/carddisp.pl?gene=ACTC1
CRABP2	Cellular Retinoic Acid Binding Protein 2	Protein Coding	42	GC01M156701	0.868861	https://www.genecards.org/cgi-bin/carddisp.pl?gene=CRABP2
CALD1	Caldesmon 1	Protein Coding	41	GC07P134744	0.868861	https://www.genecards.org/cgi-bin/carddisp.pl?gene=CALD1
CLDN10	Claudin 10	Protein Coding	41	GC13P095433	0.868861	https://www.genecards.org/cgi-bin/carddisp.pl?gene=CLDN10
MEIS1	Meis Homeobox 1	Protein Coding	41	GC02P066433	0.868861	https://www.genecards.org/cgi-bin/carddisp.pl?gene=MEIS1
CLDN7	Claudin 7	Protein Coding	40	GC17M007259	0.868861	https://www.genecards.org/cgi-bin/carddisp.pl?gene=CLDN7
EHD1	EH Domain Containing 1	Protein Coding	40	GC11M089730	0.868861	https://www.genecards.org/cgi-bin/carddisp.pl?gene=EHD1
GDF15	Growth Differentiation Factor 15	Protein Coding	40	GC19P066244	0.868861	https://www.genecards.org/cgi-bin/carddisp.pl?gene=GDF15
NCOA6	Nuclear Receptor Coactivator 6	Protein Coding	38	GC20M034873	0.868861	https://www.genecards.org/cgi-bin/carddisp.pl?gene=NCOA6
RBP2	Retinol Binding Protein 2	Protein Coding	38	GC03M139452	0.868861	https://www.genecards.org/cgi-bin/carddisp.pl?gene=RBP2
E2F8	E2F Transcription Factor 8	Protein Coding	36	GC11M019203	0.868861	https://www.genecards.org/cgi-bin/carddisp.pl?gene=E2F8
RARS1	Arginyl-TRNA Synthetase 1	Protein Coding	35	GC05P168487	0.868861	https://www.genecards.org/cgi-bin/carddisp.pl?gene=RARS1
KIR2DS1	Killer Cell Immunoglobulin Like Receptor, Two Ig Domains And Short Cytoplasmic Tail 1	Protein Coding	24	GC19Mr00063	0.868861	https://www.genecards.org/cgi-bin/carddisp.pl?gene=KIR2DS1
HK2P1	Hexokinase 2 Pseudogene 1	Pseudogene	8	GC0XM080569	0.868861	https://www.genecards.org/cgi-bin/carddisp.pl?gene=HK2P1
BBS9	Bardet-Biedl Syndrome 9	Protein Coding	38	GC07P033255	0.864628	https://www.genecards.org/cgi-bin/carddisp.pl?gene=BBS9
IGFBP6	Insulin Like Growth Factor Binding Protein 6	Protein Coding	41	GC12P053097	0.850798	https://www.genecards.org/cgi-bin/carddisp.pl?gene=IGFBP6
HGF	Hepatocyte Growth Factor	Protein Coding	49	GC07M081699	0.847716	https://www.genecards.org/cgi-bin/carddisp.pl?gene=HGF
PIK3R1	Phosphoinositide-3-Kinase Regulatory Subunit 1	Protein Coding	49	GC05P068215	0.847716	https://www.genecards.org/cgi-bin/carddisp.pl?gene=PIK3R1
CXCR2	C-X-C Motif Chemokine Receptor 2	Protein Coding	48	GC02P218125	0.847716	https://www.genecards.org/cgi-bin/carddisp.pl?gene=CXCR2
PPP2CA	Protein Phosphatase 2 Catalytic Subunit Alpha	Protein Coding	48	GC05M134194	0.847716	https://www.genecards.org/cgi-bin/carddisp.pl?gene=PPP2CA
SMAD4	SMAD Family Member 4	Protein Coding	48	GC18P051028	0.847716	https://www.genecards.org/cgi-bin/carddisp.pl?gene=SMAD4
ESRRA	Estrogen Related Receptor Alpha	Protein Coding	46	GC11P064305	0.847716	https://www.genecards.org/cgi-bin/carddisp.pl?gene=ESRRA
ITGAM	Integrin Subunit Alpha M	Protein Coding	46	GC16P041126	0.847716	https://www.genecards.org/cgi-bin/carddisp.pl?gene=ITGAM
MMP8	Matrix Metallopeptidase 8	Protein Coding	46	GC11M102617	0.847716	https://www.genecards.org/cgi-bin/carddisp.pl?gene=MMP8
BCL2L1	BCL2 Like 1	Protein Coding	45	GC20M031664	0.847716	https://www.genecards.org/cgi-bin/carddisp.pl?gene=BCL2L1
IL2RG	Interleukin 2 Receptor Subunit Gamma	Protein Coding	45	GC0XM071108	0.847716	https://www.genecards.org/cgi-bin/carddisp.pl?gene=IL2RG
IRF1	Interferon Regulatory Factor 1	Protein Coding	45	GC05M132440	0.847716	https://www.genecards.org/cgi-bin/carddisp.pl?gene=IRF1
LBR	Lamin B Receptor	Protein Coding	45	GC01M225401	0.847716	https://www.genecards.org/cgi-bin/carddisp.pl?gene=LBR
PTGER3	Prostaglandin E Receptor 3	Protein Coding	45	GC01M070852	0.847716	https://www.genecards.org/cgi-bin/carddisp.pl?gene=PTGER3
ILK	Integrin Linked Kinase	Protein Coding	44	GC11P006604	0.847716	https://www.genecards.org/cgi-bin/carddisp.pl?gene=ILK
FOSL1	FOS Like 1, AP-1 Transcription Factor Subunit	Protein Coding	43	GC11M089830	0.847716	https://www.genecards.org/cgi-bin/carddisp.pl?gene=FOSL1
PLA2G1B	Phospholipase A2 Group IB	Protein Coding	43	GC12M120322	0.847716	https://www.genecards.org/cgi-bin/carddisp.pl?gene=PLA2G1B
LAMA5	Laminin Subunit Alpha 5	Protein Coding	42	GC20M062307	0.847716	https://www.genecards.org/cgi-bin/carddisp.pl?gene=LAMA5
PDE4C	Phosphodiesterase 4C	Protein Coding	42	GC19M018233	0.847716	https://www.genecards.org/cgi-bin/carddisp.pl?gene=PDE4C
PLAUR	Plasminogen Activator, Urokinase Receptor	Protein Coding	42	GC19M043646	0.847716	https://www.genecards.org/cgi-bin/carddisp.pl?gene=PLAUR
RAPGEF4	Rap Guanine Nucleotide Exchange Factor 4	Protein Coding	42	GC02P172735	0.847716	https://www.genecards.org/cgi-bin/carddisp.pl?gene=RAPGEF4
INHA	Inhibin Subunit Alpha	Protein Coding	41	GC02P219569	0.847716	https://www.genecards.org/cgi-bin/carddisp.pl?gene=INHA
S100A6	S100 Calcium Binding Protein A6	Protein Coding	41	GC01M153559	0.847716	https://www.genecards.org/cgi-bin/carddisp.pl?gene=S100A6
FFAR4	Free Fatty Acid Receptor 4	Protein Coding	38	GC10P093566	0.847716	https://www.genecards.org/cgi-bin/carddisp.pl?gene=FFAR4
PATZ1	POZ/BTB And AT Hook Containing Zinc Finger 1	Protein Coding	37	GC22M031325	0.847716	https://www.genecards.org/cgi-bin/carddisp.pl?gene=PATZ1
ADGRG2	Adhesion G Protein-Coupled Receptor G2	Protein Coding	34	GC0XM018989	0.847716	https://www.genecards.org/cgi-bin/carddisp.pl?gene=ADGRG2
WNT10B	Wnt Family Member 10B	Protein Coding	46	GC12M048965	0.84699	https://www.genecards.org/cgi-bin/carddisp.pl?gene=WNT10B
INSR	Insulin Receptor	Protein Coding	51	GC19M007112	0.824999	https://www.genecards.org/cgi-bin/carddisp.pl?gene=INSR
CREBBP	CREB Binding Protein	Protein Coding	50	GC16M007298	0.824999	https://www.genecards.org/cgi-bin/carddisp.pl?gene=CREBBP
FOS	Fos Proto-Oncogene, AP-1 Transcription Factor Subunit	Protein Coding	49	GC14P075278	0.824999	https://www.genecards.org/cgi-bin/carddisp.pl?gene=FOS
TLR3	Toll Like Receptor 3	Protein Coding	49	GC04P186059	0.824999	https://www.genecards.org/cgi-bin/carddisp.pl?gene=TLR3
IFNGR1	Interferon Gamma Receptor 1	Protein Coding	48	GC06M137197	0.824999	https://www.genecards.org/cgi-bin/carddisp.pl?gene=IFNGR1
HSPA8	Heat Shock Protein Family A (Hsp70) Member 8	Protein Coding	46	GC11M123057	0.824999	https://www.genecards.org/cgi-bin/carddisp.pl?gene=HSPA8
F2R	Coagulation Factor II Thrombin Receptor	Protein Coding	45	GC05P076716	0.824999	https://www.genecards.org/cgi-bin/carddisp.pl?gene=F2R
FBLN5	Fibulin 5	Protein Coding	45	GC14M091869	0.824999	https://www.genecards.org/cgi-bin/carddisp.pl?gene=FBLN5
FYN	FYN Proto-Oncogene, Src Family Tyrosine Kinase	Protein Coding	45	GC06M111660	0.824999	https://www.genecards.org/cgi-bin/carddisp.pl?gene=FYN
GNRHR	Gonadotropin Releasing Hormone Receptor	Protein Coding	45	GC04M067737	0.824999	https://www.genecards.org/cgi-bin/carddisp.pl?gene=GNRHR
IRS1	Insulin Receptor Substrate 1	Protein Coding	45	GC02M226731	0.824999	https://www.genecards.org/cgi-bin/carddisp.pl?gene=IRS1
IGFBP7	Insulin Like Growth Factor Binding Protein 7	Protein Coding	44	GC04M057030	0.824999	https://www.genecards.org/cgi-bin/carddisp.pl?gene=IGFBP7
IRS2	Insulin Receptor Substrate 2	Protein Coding	44	GC13M109752	0.824999	https://www.genecards.org/cgi-bin/carddisp.pl?gene=IRS2
PFKFB3	6-Phosphofructo-2-Kinase/Fructose-2,6-Biphosphatase 3	Protein Coding	43	GC10P006144	0.824999	https://www.genecards.org/cgi-bin/carddisp.pl?gene=PFKFB3
GZMA	Granzyme A	Protein Coding	42	GC05P055102	0.824999	https://www.genecards.org/cgi-bin/carddisp.pl?gene=GZMA
IRF4	Interferon Regulatory Factor 4	Protein Coding	42	GC06P000391	0.824999	https://www.genecards.org/cgi-bin/carddisp.pl?gene=IRF4
NOD1	Nucleotide Binding Oligomerization Domain Containing 1	Protein Coding	42	GC07M030424	0.824999	https://www.genecards.org/cgi-bin/carddisp.pl?gene=NOD1
STMN1	Stathmin 1	Protein Coding	42	GC01M025884	0.824999	https://www.genecards.org/cgi-bin/carddisp.pl?gene=STMN1
HLA-F	Major Histocompatibility Complex, Class I, F	Protein Coding	40	GC06P083639	0.824999	https://www.genecards.org/cgi-bin/carddisp.pl?gene=HLA-F
MT3	Metallothionein 3	Protein Coding	38	GC16P056589	0.824999	https://www.genecards.org/cgi-bin/carddisp.pl?gene=MT3
STOML2	Stomatin Like 2	Protein Coding	38	GC09M035099	0.824999	https://www.genecards.org/cgi-bin/carddisp.pl?gene=STOML2
CLEC2D	C-Type Lectin Domain Family 2 Member D	Protein Coding	37	GC12P021193	0.824999	https://www.genecards.org/cgi-bin/carddisp.pl?gene=CLEC2D
CLEC4A	C-Type Lectin Domain Family 4 Member A	Protein Coding	37	GC12P021118	0.824999	https://www.genecards.org/cgi-bin/carddisp.pl?gene=CLEC4A
CCL24	C-C Motif Chemokine Ligand 24	Protein Coding	35	GC07M076814	0.824999	https://www.genecards.org/cgi-bin/carddisp.pl?gene=CCL24
SERBP1	SERPINE1 MRNA Binding Protein 1	Protein Coding	35	GC01M067407	0.824999	https://www.genecards.org/cgi-bin/carddisp.pl?gene=SERBP1
ARSH	Arylsulfatase Family Member H	Protein Coding	33	GC0XP003006	0.824999	https://www.genecards.org/cgi-bin/carddisp.pl?gene=ARSH
MIR378A	MicroRNA 378a	RNA Gene	21	GC05P149732	0.824999	https://www.genecards.org/cgi-bin/carddisp.pl?gene=MIR378A
COL1A1	Collagen Type I Alpha 1 Chain	Protein Coding	48	GC17M050183	0.818017	https://www.genecards.org/cgi-bin/carddisp.pl?gene=COL1A1
APEX1	Apurinic/Apyrimidinic Endodeoxyribonuclease 1	Protein Coding	42	GC14P020455	0.818017	https://www.genecards.org/cgi-bin/carddisp.pl?gene=APEX1
NFE2L2	NFE2 Like BZIP Transcription Factor 2	Protein Coding	48	GC02M177227	0.800295	https://www.genecards.org/cgi-bin/carddisp.pl?gene=NFE2L2
SMAD2	SMAD Family Member 2	Protein Coding	48	GC18M047809	0.800295	https://www.genecards.org/cgi-bin/carddisp.pl?gene=SMAD2
RARA	Retinoic Acid Receptor Alpha	Protein Coding	47	GC17P040309	0.800295	https://www.genecards.org/cgi-bin/carddisp.pl?gene=RARA
KEAP1	Kelch Like ECH Associated Protein 1	Protein Coding	46	GC19M010486	0.800295	https://www.genecards.org/cgi-bin/carddisp.pl?gene=KEAP1
MAPK3	Mitogen-Activated Protein Kinase 3	Protein Coding	46	GC16M037120	0.800295	https://www.genecards.org/cgi-bin/carddisp.pl?gene=MAPK3
CD28	CD28 Molecule	Protein Coding	45	GC02P203706	0.800295	https://www.genecards.org/cgi-bin/carddisp.pl?gene=CD28
RAG1	Recombination Activating 1	Protein Coding	45	GC11P036538	0.800295	https://www.genecards.org/cgi-bin/carddisp.pl?gene=RAG1
TGFB3	Transforming Growth Factor Beta 3	Protein Coding	45	GC14M075958	0.800295	https://www.genecards.org/cgi-bin/carddisp.pl?gene=TGFB3
GHR	Growth Hormone Receptor	Protein Coding	44	GC05P042429	0.800295	https://www.genecards.org/cgi-bin/carddisp.pl?gene=GHR
IL10RA	Interleukin 10 Receptor Subunit Alpha	Protein Coding	44	GC11P117987	0.800295	https://www.genecards.org/cgi-bin/carddisp.pl?gene=IL10RA
PXN	Paxillin	Protein Coding	44	GC12M120210	0.800295	https://www.genecards.org/cgi-bin/carddisp.pl?gene=PXN
ABHD5	Abhydrolase Domain Containing 5, Lysophosphatidic Acid Acyltransferase	Protein Coding	43	GC03P043707	0.800295	https://www.genecards.org/cgi-bin/carddisp.pl?gene=ABHD5
CD244	CD244 Molecule	Protein Coding	42	GC01M160830	0.800295	https://www.genecards.org/cgi-bin/carddisp.pl?gene=CD244
IL10RB	Interleukin 10 Receptor Subunit Beta	Protein Coding	42	GC21P033266	0.800295	https://www.genecards.org/cgi-bin/carddisp.pl?gene=IL10RB
CREB3L1	CAMP Responsive Element Binding Protein 3 Like 1	Protein Coding	41	GC11P046514	0.800295	https://www.genecards.org/cgi-bin/carddisp.pl?gene=CREB3L1
HSD17B1	Hydroxysteroid 17-Beta Dehydrogenase 1	Protein Coding	41	GC17P055665	0.800295	https://www.genecards.org/cgi-bin/carddisp.pl?gene=HSD17B1
KLRD1	Killer Cell Lectin Like Receptor D1	Protein Coding	41	GC12P010226	0.800295	https://www.genecards.org/cgi-bin/carddisp.pl?gene=KLRD1
RAG2	Recombination Activating 2	Protein Coding	41	GC11M036575	0.800295	https://www.genecards.org/cgi-bin/carddisp.pl?gene=RAG2
CRTC2	CREB Regulated Transcription Coactivator 2	Protein Coding	40	GC01M153947	0.800295	https://www.genecards.org/cgi-bin/carddisp.pl?gene=CRTC2
TRPC1	Transient Receptor Potential Cation Channel Subfamily C Member 1	Protein Coding	40	GC03P142724	0.800295	https://www.genecards.org/cgi-bin/carddisp.pl?gene=TRPC1
TTF2	Transcription Termination Factor 2	Protein Coding	39	GC01P117060	0.800295	https://www.genecards.org/cgi-bin/carddisp.pl?gene=TTF2
WWTR1	WW Domain Containing Transcription Regulator 1	Protein Coding	39	GC03M149517	0.800295	https://www.genecards.org/cgi-bin/carddisp.pl?gene=WWTR1
CRTC3	CREB Regulated Transcription Coactivator 3	Protein Coding	38	GC15P090529	0.800295	https://www.genecards.org/cgi-bin/carddisp.pl?gene=CRTC3
KARS1	Lysyl-TRNA Synthetase 1	Protein Coding	37	GC16M075750	0.800295	https://www.genecards.org/cgi-bin/carddisp.pl?gene=KARS1
EOGT	EGF Domain Specific O-Linked N-Acetylglucosamine Transferase	Protein Coding	36	GC03M068975	0.800295	https://www.genecards.org/cgi-bin/carddisp.pl?gene=EOGT
FAM120A	Family With Sequence Similarity 120A	Protein Coding	36	GC09P093760	0.800295	https://www.genecards.org/cgi-bin/carddisp.pl?gene=FAM120A
HOXC8	Homeobox C8	Protein Coding	36	GC12P055042	0.800295	https://www.genecards.org/cgi-bin/carddisp.pl?gene=HOXC8
CGB5	Chorionic Gonadotropin Subunit Beta 5	Protein Coding	33	GC19P049043	0.800295	https://www.genecards.org/cgi-bin/carddisp.pl?gene=CGB5
ENHO	Energy Homeostasis Associated	Protein Coding	29	GC09M034516	0.800295	https://www.genecards.org/cgi-bin/carddisp.pl?gene=ENHO
MIR29A	MicroRNA 29a	RNA Gene	22	GC07M130876	0.800295	https://www.genecards.org/cgi-bin/carddisp.pl?gene=MIR29A
MIR148A	MicroRNA 148a	RNA Gene	20	GC07M025993	0.800295	https://www.genecards.org/cgi-bin/carddisp.pl?gene=MIR148A
GFAP	Glial Fibrillary Acidic Protein	Protein Coding	45	GC17M044917	0.787235	https://www.genecards.org/cgi-bin/carddisp.pl?gene=GFAP
MYOG	Myogenin	Protein Coding	38	GC01M203083	0.787235	https://www.genecards.org/cgi-bin/carddisp.pl?gene=MYOG
PPARD	Peroxisome Proliferator Activated Receptor Delta	Protein Coding	45	GC06P083822	0.780876	https://www.genecards.org/cgi-bin/carddisp.pl?gene=PPARD
MEN1	Menin 1	Protein Coding	44	GC11M064803	0.780876	https://www.genecards.org/cgi-bin/carddisp.pl?gene=MEN1
BSG	Basigin (Ok Blood Group)	Protein Coding	42	GC19P000571	0.780876	https://www.genecards.org/cgi-bin/carddisp.pl?gene=BSG
CITED2	Cbp/P300 Interacting Transactivator With Glu/Asp Rich Carboxy-Terminal Domain 2	Protein Coding	42	GC06M139371	0.780876	https://www.genecards.org/cgi-bin/carddisp.pl?gene=CITED2
JUNB	JunB Proto-Oncogene, AP-1 Transcription Factor Subunit	Protein Coding	40	GC19P012791	0.780876	https://www.genecards.org/cgi-bin/carddisp.pl?gene=JUNB
ASH1L	ASH1 Like Histone Lysine Methyltransferase	Protein Coding	39	GC01M155335	0.780876	https://www.genecards.org/cgi-bin/carddisp.pl?gene=ASH1L
DEDD	Death Effector Domain Containing	Protein Coding	34	GC01M161120	0.780876	https://www.genecards.org/cgi-bin/carddisp.pl?gene=DEDD
HMGA2	High Mobility Group AT-Hook 2	Protein Coding	43	GC12P065824	0.776038	https://www.genecards.org/cgi-bin/carddisp.pl?gene=HMGA2
PIK3CA	Phosphatidylinositol-4,5-Bisphosphate 3-Kinase Catalytic Subunit Alpha	Protein Coding	50	GC03P179148	0.772969	https://www.genecards.org/cgi-bin/carddisp.pl?gene=PIK3CA
ABCG2	ATP Binding Cassette Subfamily G Member 2 (Junior Blood Group)	Protein Coding	48	GC04M088090	0.772969	https://www.genecards.org/cgi-bin/carddisp.pl?gene=ABCG2
MAPK8	Mitogen-Activated Protein Kinase 8	Protein Coding	47	GC10P048306	0.772969	https://www.genecards.org/cgi-bin/carddisp.pl?gene=MAPK8
PDGFB	Platelet Derived Growth Factor Subunit B	Protein Coding	47	GC22M058085	0.772969	https://www.genecards.org/cgi-bin/carddisp.pl?gene=PDGFB
PLA2G4A	Phospholipase A2 Group IVA	Protein Coding	47	GC01P186798	0.772969	https://www.genecards.org/cgi-bin/carddisp.pl?gene=PLA2G4A
HDAC9	Histone Deacetylase 9	Protein Coding	46	GC07P018086	0.772969	https://www.genecards.org/cgi-bin/carddisp.pl?gene=HDAC9
ARHGDIA	Rho GDP Dissociation Inhibitor Alpha	Protein Coding	45	GC17M081867	0.772969	https://www.genecards.org/cgi-bin/carddisp.pl?gene=ARHGDIA
ENPEP	Glutamyl Aminopeptidase	Protein Coding	45	GC04P110365	0.772969	https://www.genecards.org/cgi-bin/carddisp.pl?gene=ENPEP
FGF1	Fibroblast Growth Factor 1	Protein Coding	45	GC05M142555	0.772969	https://www.genecards.org/cgi-bin/carddisp.pl?gene=FGF1
HK2	Hexokinase 2	Protein Coding	45	GC02P074833	0.772969	https://www.genecards.org/cgi-bin/carddisp.pl?gene=HK2
MMP12	Matrix Metallopeptidase 12	Protein Coding	45	GC11M102862	0.772969	https://www.genecards.org/cgi-bin/carddisp.pl?gene=MMP12
FAP	Fibroblast Activation Protein Alpha	Protein Coding	44	GC02M162170	0.772969	https://www.genecards.org/cgi-bin/carddisp.pl?gene=FAP
PTGDS	Prostaglandin D2 Synthase	Protein Coding	44	GC09P137091	0.772969	https://www.genecards.org/cgi-bin/carddisp.pl?gene=PTGDS
RAPGEF3	Rap Guanine Nucleotide Exchange Factor 3	Protein Coding	43	GC12M047736	0.772969	https://www.genecards.org/cgi-bin/carddisp.pl?gene=RAPGEF3
ICOS	Inducible T Cell Costimulator	Protein Coding	42	GC02P203937	0.772969	https://www.genecards.org/cgi-bin/carddisp.pl?gene=ICOS
PDGFA	Platelet Derived Growth Factor Subunit A	Protein Coding	42	GC07M000497	0.772969	https://www.genecards.org/cgi-bin/carddisp.pl?gene=PDGFA
PER2	Period Circadian Regulator 2	Protein Coding	42	GC02M238244	0.772969	https://www.genecards.org/cgi-bin/carddisp.pl?gene=PER2
SERPINA3	Serpin Family A Member 3	Protein Coding	42	GC14P094612	0.772969	https://www.genecards.org/cgi-bin/carddisp.pl?gene=SERPINA3
LAIR1	Leukocyte Associated Immunoglobulin Like Receptor 1	Protein Coding	41	GC19M054351	0.772969	https://www.genecards.org/cgi-bin/carddisp.pl?gene=LAIR1
TERF2IP	TERF2 Interacting Protein	Protein Coding	41	GC16P075647	0.772969	https://www.genecards.org/cgi-bin/carddisp.pl?gene=TERF2IP
TNFAIP6	TNF Alpha Induced Protein 6	Protein Coding	41	GC02P151357	0.772969	https://www.genecards.org/cgi-bin/carddisp.pl?gene=TNFAIP6
EPO	Erythropoietin	Protein Coding	40	GC07P100720	0.772969	https://www.genecards.org/cgi-bin/carddisp.pl?gene=EPO
MARCO	Macrophage Receptor With Collagenous Structure	Protein Coding	40	GC02P118942	0.772969	https://www.genecards.org/cgi-bin/carddisp.pl?gene=MARCO
BTLA	B And T Lymphocyte Associated	Protein Coding	38	GC03M112463	0.772969	https://www.genecards.org/cgi-bin/carddisp.pl?gene=BTLA
NFKBIE	NFKB Inhibitor Epsilon	Protein Coding	38	GC06M044258	0.772969	https://www.genecards.org/cgi-bin/carddisp.pl?gene=NFKBIE
TIGIT	T Cell Immunoreceptor With Ig And ITIM Domains	Protein Coding	38	GC03P114276	0.772969	https://www.genecards.org/cgi-bin/carddisp.pl?gene=TIGIT
IGFBPL1	Insulin Like Growth Factor Binding Protein Like 1	Protein Coding	37	GC09M040105	0.772969	https://www.genecards.org/cgi-bin/carddisp.pl?gene=IGFBPL1
LGALS13	Galectin 13	Protein Coding	36	GC19P039602	0.772969	https://www.genecards.org/cgi-bin/carddisp.pl?gene=LGALS13
MIR146A	MicroRNA 146a	RNA Gene	22	GC05P160485	0.772969	https://www.genecards.org/cgi-bin/carddisp.pl?gene=MIR146A
MIR6887	MicroRNA 6887	RNA Gene	9	GC19P035122	0.772969	https://www.genecards.org/cgi-bin/carddisp.pl?gene=MIR6887
PPIA	Peptidylprolyl Isomerase A	Protein Coding	45	GC07P044807	0.765749	https://www.genecards.org/cgi-bin/carddisp.pl?gene=PPIA
LINC00976	Long Intergenic Non-Protein Coding RNA 976	RNA Gene	14	GC08M128634	0.757077	https://www.genecards.org/cgi-bin/carddisp.pl?gene=LINC00976
ERCC2	ERCC Excision Repair 2, TFIIH Core Complex Helicase Subunit	Protein Coding	46	GC19M045349	0.755876	https://www.genecards.org/cgi-bin/carddisp.pl?gene=ERCC2
POLR2A	RNA Polymerase II Subunit A	Protein Coding	44	GC17P011164	0.755876	https://www.genecards.org/cgi-bin/carddisp.pl?gene=POLR2A
PTH	Parathyroid Hormone	Protein Coding	44	GC11M013492	0.755876	https://www.genecards.org/cgi-bin/carddisp.pl?gene=PTH
XPA	XPA, DNA Damage Recognition And Repair Factor	Protein Coding	44	GC09M097654	0.755876	https://www.genecards.org/cgi-bin/carddisp.pl?gene=XPA
DDB1	Damage Specific DNA Binding Protein 1	Protein Coding	43	GC11M089571	0.755876	https://www.genecards.org/cgi-bin/carddisp.pl?gene=DDB1
ADAMTS4	ADAM Metallopeptidase With Thrombospondin Type 1 Motif 4	Protein Coding	42	GC01M161184	0.755876	https://www.genecards.org/cgi-bin/carddisp.pl?gene=ADAMTS4
SOST	Sclerostin	Protein Coding	42	GC17M043753	0.755876	https://www.genecards.org/cgi-bin/carddisp.pl?gene=SOST
TFE3	Transcription Factor Binding To IGHM Enhancer 3	Protein Coding	42	GC0XM049028	0.755876	https://www.genecards.org/cgi-bin/carddisp.pl?gene=TFE3
ADAMTSL1	ADAMTS Like 1	Protein Coding	41	GC09P017906	0.755876	https://www.genecards.org/cgi-bin/carddisp.pl?gene=ADAMTSL1
CCBE1	Collagen And Calcium Binding EGF Domains 1	Protein Coding	41	GC18M059430	0.755876	https://www.genecards.org/cgi-bin/carddisp.pl?gene=CCBE1
CHKA	Choline Kinase Alpha	Protein Coding	41	GC11M068052	0.755876	https://www.genecards.org/cgi-bin/carddisp.pl?gene=CHKA
POLR2L	RNA Polymerase II, I And III Subunit L	Protein Coding	40	GC11M003227	0.755876	https://www.genecards.org/cgi-bin/carddisp.pl?gene=POLR2L
HMGN1	High Mobility Group Nucleosome Binding Domain 1	Protein Coding	39	GC21M039342	0.755876	https://www.genecards.org/cgi-bin/carddisp.pl?gene=HMGN1
OSTM1	Osteoclastogenesis Associated Transmembrane Protein 1	Protein Coding	39	GC06M108041	0.755876	https://www.genecards.org/cgi-bin/carddisp.pl?gene=OSTM1
PAPLN	Papilin, Proteoglycan Like Sulfated Glycoprotein	Protein Coding	37	GC14P073237	0.755876	https://www.genecards.org/cgi-bin/carddisp.pl?gene=PAPLN
ADAMTSL3	ADAMTS Like 3	Protein Coding	36	GC15P117932	0.755876	https://www.genecards.org/cgi-bin/carddisp.pl?gene=ADAMTSL3
ADAMTSL5	ADAMTS Like 5	Protein Coding	35	GC19M005286	0.755876	https://www.genecards.org/cgi-bin/carddisp.pl?gene=ADAMTSL5
ELOA	Elongin A	Protein Coding	30	GC01P024545	0.755876	https://www.genecards.org/cgi-bin/carddisp.pl?gene=ELOA
H2AC18	H2A Clustered Histone 18	Protein Coding	26	GC01M152015	0.755876	https://www.genecards.org/cgi-bin/carddisp.pl?gene=H2AC18
ALDH1A1	Aldehyde Dehydrogenase 1 Family Member A1	Protein Coding	45	GC09M072900	0.741954	https://www.genecards.org/cgi-bin/carddisp.pl?gene=ALDH1A1
NR1H2	Nuclear Receptor Subfamily 1 Group H Member 2	Protein Coding	45	GC19P050329	0.741954	https://www.genecards.org/cgi-bin/carddisp.pl?gene=NR1H2
ANG	Angiogenin	Protein Coding	44	GC14P032461	0.741954	https://www.genecards.org/cgi-bin/carddisp.pl?gene=ANG
ITGAX	Integrin Subunit Alpha X	Protein Coding	44	GC16P041137	0.741954	https://www.genecards.org/cgi-bin/carddisp.pl?gene=ITGAX
A2M	Alpha-2-Macroglobulin	Protein Coding	43	GC12M009067	0.741954	https://www.genecards.org/cgi-bin/carddisp.pl?gene=A2M
FOXM1	Forkhead Box M1	Protein Coding	42	GC12M002857	0.741954	https://www.genecards.org/cgi-bin/carddisp.pl?gene=FOXM1
GH1	Growth Hormone 1	Protein Coding	42	GC17M063917	0.741954	https://www.genecards.org/cgi-bin/carddisp.pl?gene=GH1
CTSE	Cathepsin E	Protein Coding	41	GC01M206009	0.741954	https://www.genecards.org/cgi-bin/carddisp.pl?gene=CTSE
IL22	Interleukin 22	Protein Coding	40	GC12M068248	0.741954	https://www.genecards.org/cgi-bin/carddisp.pl?gene=IL22
IFNA1	Interferon Alpha 1	Protein Coding	38	GC09P021593	0.741954	https://www.genecards.org/cgi-bin/carddisp.pl?gene=IFNA1
FAU	FAU Ubiquitin Like And Ribosomal Protein S30 Fusion	Protein Coding	37	GC11M065120	0.741954	https://www.genecards.org/cgi-bin/carddisp.pl?gene=FAU
CGB7	Chorionic Gonadotropin Subunit Beta 7	Protein Coding	31	GC19M049054	0.741954	https://www.genecards.org/cgi-bin/carddisp.pl?gene=CGB7
CCN1	Cellular Communication Network Factor 1	Protein Coding	29	GC01P085581	0.741954	https://www.genecards.org/cgi-bin/carddisp.pl?gene=CCN1
PCNA	Proliferating Cell Nuclear Antigen	Protein Coding	48	GC20M005114	0.734973	https://www.genecards.org/cgi-bin/carddisp.pl?gene=PCNA
P4HB	Prolyl 4-Hydroxylase Subunit Beta	Protein Coding	46	GC17M081843	0.734973	https://www.genecards.org/cgi-bin/carddisp.pl?gene=P4HB
PAX3	Paired Box 3	Protein Coding	45	GC02M222199	0.734973	https://www.genecards.org/cgi-bin/carddisp.pl?gene=PAX3
LRP6	LDL Receptor Related Protein 6	Protein Coding	46	GC12M021134	0.731239	https://www.genecards.org/cgi-bin/carddisp.pl?gene=LRP6
SUMO1	Small Ubiquitin Like Modifier 1	Protein Coding	44	GC02M202206	0.731239	https://www.genecards.org/cgi-bin/carddisp.pl?gene=SUMO1
FLII	FLII Actin Remodeling Protein	Protein Coding	42	GC17M018244	0.731239	https://www.genecards.org/cgi-bin/carddisp.pl?gene=FLII
SMARCAL1	SWI/SNF Related, Matrix Associated, Actin Dependent Regulator Of Chromatin, Subfamily A Like 1	Protein Coding	42	GC02P216412	0.731239	https://www.genecards.org/cgi-bin/carddisp.pl?gene=SMARCAL1
RAI1	Retinoic Acid Induced 1	Protein Coding	39	GC17P017722	0.731239	https://www.genecards.org/cgi-bin/carddisp.pl?gene=RAI1
DEAF1	DEAF1 Transcription Factor	Protein Coding	38	GC11M000644	0.731239	https://www.genecards.org/cgi-bin/carddisp.pl?gene=DEAF1
IQSEC2	IQ Motif And Sec7 Domain ArfGEF 2	Protein Coding	38	GC0XM053225	0.731239	https://www.genecards.org/cgi-bin/carddisp.pl?gene=IQSEC2
LEMD2	LEM Domain Nuclear Envelope Protein 2	Protein Coding	38	GC06M066083	0.731239	https://www.genecards.org/cgi-bin/carddisp.pl?gene=LEMD2
RNF113A	Ring Finger Protein 113A	Protein Coding	36	GC0XM119870	0.731239	https://www.genecards.org/cgi-bin/carddisp.pl?gene=RNF113A
CD40LG	CD40 Ligand	Protein Coding	46	GC0XP136649	0.731119	https://www.genecards.org/cgi-bin/carddisp.pl?gene=CD40LG
NTRK1	Neurotrophic Receptor Tyrosine Kinase 1	Protein Coding	46	GC01P156815	0.712269	https://www.genecards.org/cgi-bin/carddisp.pl?gene=NTRK1
PTCH1	Patched 1	Protein Coding	48	GC09M095442	0.70821	https://www.genecards.org/cgi-bin/carddisp.pl?gene=PTCH1
GLI2	GLI Family Zinc Finger 2	Protein Coding	46	GC02P120735	0.70821	https://www.genecards.org/cgi-bin/carddisp.pl?gene=GLI2
FGF8	Fibroblast Growth Factor 8	Protein Coding	45	GC10M101770	0.70821	https://www.genecards.org/cgi-bin/carddisp.pl?gene=FGF8
CDON	Cell Adhesion Associated, Oncogene Regulated	Protein Coding	44	GC11M125955	0.70821	https://www.genecards.org/cgi-bin/carddisp.pl?gene=CDON
PRTN3	Proteinase 3	Protein Coding	44	GC19P000840	0.70821	https://www.genecards.org/cgi-bin/carddisp.pl?gene=PRTN3
CMA1	Chymase 1	Protein Coding	42	GC14M024506	0.70821	https://www.genecards.org/cgi-bin/carddisp.pl?gene=CMA1
FBXW11	F-Box And WD Repeat Domain Containing 11	Protein Coding	42	GC05M171861	0.70821	https://www.genecards.org/cgi-bin/carddisp.pl?gene=FBXW11
SLC17A5	Solute Carrier Family 17 Member 5	Protein Coding	42	GC06M073593	0.70821	https://www.genecards.org/cgi-bin/carddisp.pl?gene=SLC17A5
GAS1	Growth Arrest Specific 1	Protein Coding	41	GC09M086944	0.70821	https://www.genecards.org/cgi-bin/carddisp.pl?gene=GAS1
MNX1	Motor Neuron And Pancreas Homeobox 1	Protein Coding	41	GC07M156994	0.70821	https://www.genecards.org/cgi-bin/carddisp.pl?gene=MNX1
NODAL	Nodal Growth Differentiation Factor	Protein Coding	41	GC10M070431	0.70821	https://www.genecards.org/cgi-bin/carddisp.pl?gene=NODAL
ZIC2	Zic Family Member 2	Protein Coding	41	GC13P099981	0.70821	https://www.genecards.org/cgi-bin/carddisp.pl?gene=ZIC2
FOXH1	Forkhead Box H1	Protein Coding	40	GC08M144473	0.70821	https://www.genecards.org/cgi-bin/carddisp.pl?gene=FOXH1
CST6	Cystatin E/M	Protein Coding	39	GC11P070022	0.70821	https://www.genecards.org/cgi-bin/carddisp.pl?gene=CST6
DISP1	Dispatched RND Transporter Family Member 1	Protein Coding	38	GC01P222814	0.70821	https://www.genecards.org/cgi-bin/carddisp.pl?gene=DISP1
CST7	Cystatin F	Protein Coding	37	GC20P024949	0.70821	https://www.genecards.org/cgi-bin/carddisp.pl?gene=CST7
DLX1	Distal-Less Homeobox 1	Protein Coding	37	GC02P172084	0.70821	https://www.genecards.org/cgi-bin/carddisp.pl?gene=DLX1
GALNTL5	Polypeptide N-Acetylgalactosaminyltransferase Like 5	Protein Coding	37	GC07P151956	0.70821	https://www.genecards.org/cgi-bin/carddisp.pl?gene=GALNTL5
BARX1	BARX Homeobox 1	Protein Coding	36	GC09M093951	0.70821	https://www.genecards.org/cgi-bin/carddisp.pl?gene=BARX1
ZNF778	Zinc Finger Protein 778	Protein Coding	33	GC16P089202	0.70821	https://www.genecards.org/cgi-bin/carddisp.pl?gene=ZNF778
PRSS57	Serine Protease 57	Protein Coding	31	GC19M005243	0.70821	https://www.genecards.org/cgi-bin/carddisp.pl?gene=PRSS57
DYNC2I1	Dynein 2 Intermediate Chain 1	Protein Coding	29	GC07P158839	0.70821	https://www.genecards.org/cgi-bin/carddisp.pl?gene=DYNC2I1
ZNF862	Zinc Finger Protein 862	Protein Coding	29	GC07P149839	0.70821	https://www.genecards.org/cgi-bin/carddisp.pl?gene=ZNF862
STS	Steroid Sulfatase	Protein Coding	45	GC0XP007146	0.705164	https://www.genecards.org/cgi-bin/carddisp.pl?gene=STS
ADIPOQ	Adiponectin, C1Q And Collagen Domain Containing	Protein Coding	44	GC03P186842	0.705164	https://www.genecards.org/cgi-bin/carddisp.pl?gene=ADIPOQ
AIRE	Autoimmune Regulator	Protein Coding	44	GC21P044285	0.705164	https://www.genecards.org/cgi-bin/carddisp.pl?gene=AIRE
DOCK1	Dedicator Of Cytokinesis 1	Protein Coding	44	GC10P126905	0.705164	https://www.genecards.org/cgi-bin/carddisp.pl?gene=DOCK1
KMT2A	Lysine Methyltransferase 2A	Protein Coding	44	GC11P118436	0.705164	https://www.genecards.org/cgi-bin/carddisp.pl?gene=KMT2A
RELB	RELB Proto-Oncogene, NF-KB Subunit	Protein Coding	43	GC19P066884	0.705164	https://www.genecards.org/cgi-bin/carddisp.pl?gene=RELB
TNFSF13B	TNF Superfamily Member 13b	Protein Coding	43	GC13P108251	0.705164	https://www.genecards.org/cgi-bin/carddisp.pl?gene=TNFSF13B
EOMES	Eomesodermin	Protein Coding	42	GC03M027715	0.705164	https://www.genecards.org/cgi-bin/carddisp.pl?gene=EOMES
FCGR3B	Fc Gamma Receptor IIIb	Protein Coding	42	GC01M161623	0.705164	https://www.genecards.org/cgi-bin/carddisp.pl?gene=FCGR3B
HOXA1	Homeobox A1	Protein Coding	42	GC07M027092	0.705164	https://www.genecards.org/cgi-bin/carddisp.pl?gene=HOXA1
PTGES2	Prostaglandin E Synthase 2	Protein Coding	41	GC09M128120	0.705164	https://www.genecards.org/cgi-bin/carddisp.pl?gene=PTGES2
CD80	CD80 Molecule	Protein Coding	40	GC03M119524	0.705164	https://www.genecards.org/cgi-bin/carddisp.pl?gene=CD80
CXCL13	C-X-C Motif Chemokine Ligand 13	Protein Coding	40	GC04P077511	0.705164	https://www.genecards.org/cgi-bin/carddisp.pl?gene=CXCL13
EBI3	Epstein-Barr Virus Induced 3	Protein Coding	37	GC19P004233	0.705164	https://www.genecards.org/cgi-bin/carddisp.pl?gene=EBI3
CSDC2	Cold Shock Domain Containing C2	Protein Coding	36	GC22P041563	0.705164	https://www.genecards.org/cgi-bin/carddisp.pl?gene=CSDC2
IL23A	Interleukin 23 Subunit Alpha	Protein Coding	36	GC12P057293	0.705164	https://www.genecards.org/cgi-bin/carddisp.pl?gene=IL23A
CCN5	Cellular Communication Network Factor 5	Protein Coding	29	GC20P044715	0.705164	https://www.genecards.org/cgi-bin/carddisp.pl?gene=CCN5
MIR21	MicroRNA 21	RNA Gene	24	GC17P059841	0.705164	https://www.genecards.org/cgi-bin/carddisp.pl?gene=MIR21
MIR196A1	MicroRNA 196a-1	RNA Gene	22	GC17M048632	0.705164	https://www.genecards.org/cgi-bin/carddisp.pl?gene=MIR196A1
ST2	Suppression Of Tumorigenicity 2	Genetic Locus	7	GC11U990127	0.705164	https://www.genecards.org/cgi-bin/carddisp.pl?gene=ST2
CD36	CD36 Molecule	Protein Coding	46	GC07P080369	0.698396	https://www.genecards.org/cgi-bin/carddisp.pl?gene=CD36
HLA-DQB1	Major Histocompatibility Complex, Class II, DQ Beta 1	Protein Coding	42	GC06M066016	0.698396	https://www.genecards.org/cgi-bin/carddisp.pl?gene=HLA-DQB1
PARP2	Poly(ADP-Ribose) Polymerase 2	Protein Coding	43	GC14P020343	0.698183	https://www.genecards.org/cgi-bin/carddisp.pl?gene=PARP2
VEGFB	Vascular Endothelial Growth Factor B	Protein Coding	42	GC11P064234	0.698183	https://www.genecards.org/cgi-bin/carddisp.pl?gene=VEGFB
B4GALT7	Beta-1,4-Galactosyltransferase 7	Protein Coding	40	GC05P177600	0.680761	https://www.genecards.org/cgi-bin/carddisp.pl?gene=B4GALT7
MAP2	Microtubule Associated Protein 2	Protein Coding	42	GC02P209424	0.671483	https://www.genecards.org/cgi-bin/carddisp.pl?gene=MAP2
NPY	Neuropeptide Y	Protein Coding	44	GC07P024290	0.667381	https://www.genecards.org/cgi-bin/carddisp.pl?gene=NPY
GAL	Galanin And GMAP Prepropeptide	Protein Coding	43	GC11P070219	0.657538	https://www.genecards.org/cgi-bin/carddisp.pl?gene=GAL
PLA2G6	Phospholipase A2 Group VI	Protein Coding	46	GC22M058815	0.657218	https://www.genecards.org/cgi-bin/carddisp.pl?gene=PLA2G6
CYP24A1	Cytochrome P450 Family 24 Subfamily A Member 1	Protein Coding	45	GC20M054153	0.657218	https://www.genecards.org/cgi-bin/carddisp.pl?gene=CYP24A1
ARRB2	Arrestin Beta 2	Protein Coding	44	GC17P004711	0.657218	https://www.genecards.org/cgi-bin/carddisp.pl?gene=ARRB2
GC	GC Vitamin D Binding Protein	Protein Coding	44	GC04M071741	0.657218	https://www.genecards.org/cgi-bin/carddisp.pl?gene=GC
CD151	CD151 Molecule (Raph Blood Group)	Protein Coding	43	GC11P001795	0.657218	https://www.genecards.org/cgi-bin/carddisp.pl?gene=CD151
EMX2	Empty Spiracles Homeobox 2	Protein Coding	43	GC10P117542	0.657218	https://www.genecards.org/cgi-bin/carddisp.pl?gene=EMX2
AQP7	Aquaporin 7	Protein Coding	42	GC09M033384	0.657218	https://www.genecards.org/cgi-bin/carddisp.pl?gene=AQP7
CD47	CD47 Molecule	Protein Coding	41	GC03M108043	0.657218	https://www.genecards.org/cgi-bin/carddisp.pl?gene=CD47
CD63	CD63 Molecule	Protein Coding	41	GC12M055725	0.657218	https://www.genecards.org/cgi-bin/carddisp.pl?gene=CD63
CD9	CD9 Molecule	Protein Coding	41	GC12P021026	0.657218	https://www.genecards.org/cgi-bin/carddisp.pl?gene=CD9
SAMHD1	SAM And HD Domain Containing Deoxynucleoside Triphosphate Triphosphohydrolase 1	Protein Coding	41	GC20M036890	0.657218	https://www.genecards.org/cgi-bin/carddisp.pl?gene=SAMHD1
WNT16	Wnt Family Member 16	Protein Coding	39	GC07P121325	0.657218	https://www.genecards.org/cgi-bin/carddisp.pl?gene=WNT16
CD53	CD53 Molecule	Protein Coding	38	GC01P110871	0.657218	https://www.genecards.org/cgi-bin/carddisp.pl?gene=CD53
RC3H1	Ring Finger And CCCH-Type Domains 1	Protein Coding	35	GC01M173931	0.657218	https://www.genecards.org/cgi-bin/carddisp.pl?gene=RC3H1
TSPAN32	Tetraspanin 32	Protein Coding	35	GC11P002302	0.657218	https://www.genecards.org/cgi-bin/carddisp.pl?gene=TSPAN32
KLF9	Kruppel Like Factor 9	Protein Coding	34	GC09M070384	0.657218	https://www.genecards.org/cgi-bin/carddisp.pl?gene=KLF9
MIR34A	MicroRNA 34a	RNA Gene	23	GC01M009151	0.657218	https://www.genecards.org/cgi-bin/carddisp.pl?gene=MIR34A
MIR141	MicroRNA 141	RNA Gene	22	GC12P021095	0.657218	https://www.genecards.org/cgi-bin/carddisp.pl?gene=MIR141
MIR100	MicroRNA 100	RNA Gene	21	GC11M122152	0.657218	https://www.genecards.org/cgi-bin/carddisp.pl?gene=MIR100
MIR24-1	MicroRNA 24-1	RNA Gene	20	GC09P095086	0.657218	https://www.genecards.org/cgi-bin/carddisp.pl?gene=MIR24-1
MIR24-2	MicroRNA 24-2	RNA Gene	20	GC19M014483	0.657218	https://www.genecards.org/cgi-bin/carddisp.pl?gene=MIR24-2
MIR1246	MicroRNA 1246	RNA Gene	13	GC02M176600	0.657218	https://www.genecards.org/cgi-bin/carddisp.pl?gene=MIR1246
PARP1	Poly(ADP-Ribose) Polymerase 1	Protein Coding	47	GC01M226360	0.650237	https://www.genecards.org/cgi-bin/carddisp.pl?gene=PARP1
ENO2	Enolase 2	Protein Coding	45	GC12P006913	0.650237	https://www.genecards.org/cgi-bin/carddisp.pl?gene=ENO2
ENPP3	Ectonucleotide Pyrophosphatase/Phosphodiesterase 3	Protein Coding	42	GC06P131617	0.650237	https://www.genecards.org/cgi-bin/carddisp.pl?gene=ENPP3
LTF	Lactotransferrin	Protein Coding	44	GC03M046435	0.630591	https://www.genecards.org/cgi-bin/carddisp.pl?gene=LTF
ADNP	Activity Dependent Neuroprotector Homeobox	Protein Coding	42	GC20M050888	0.630591	https://www.genecards.org/cgi-bin/carddisp.pl?gene=ADNP
COL1A2	Collagen Type I Alpha 2 Chain	Protein Coding	46	GC07P094394	0.613676	https://www.genecards.org/cgi-bin/carddisp.pl?gene=COL1A2
AMELX	Amelogenin X-Linked	Protein Coding	36	GC0XP011293	0.582645	https://www.genecards.org/cgi-bin/carddisp.pl?gene=AMELX
HOXB2	Homeobox B2	Protein Coding	38	GC17M048540	0.571825	https://www.genecards.org/cgi-bin/carddisp.pl?gene=HOXB2
TNP1	Transition Protein 1	Protein Coding	34	GC02M216859	0.571825	https://www.genecards.org/cgi-bin/carddisp.pl?gene=TNP1
TSHR	Thyroid Stimulating Hormone Receptor	Protein Coding	45	GC14P080954	0.561646	https://www.genecards.org/cgi-bin/carddisp.pl?gene=TSHR
NGFR	Nerve Growth Factor Receptor	Protein Coding	44	GC17P049495	0.561646	https://www.genecards.org/cgi-bin/carddisp.pl?gene=NGFR
IGFBP3	Insulin Like Growth Factor Binding Protein 3	Protein Coding	44	GC07M045912	0.555125	https://www.genecards.org/cgi-bin/carddisp.pl?gene=IGFBP3
TERT	Telomerase Reverse Transcriptase	Protein Coding	49	GC05M001253	0.548572	https://www.genecards.org/cgi-bin/carddisp.pl?gene=TERT
CYP27A1	Cytochrome P450 Family 27 Subfamily A Member 1	Protein Coding	46	GC02P218781	0.548572	https://www.genecards.org/cgi-bin/carddisp.pl?gene=CYP27A1
TP63	Tumor Protein P63	Protein Coding	46	GC03P189598	0.548572	https://www.genecards.org/cgi-bin/carddisp.pl?gene=TP63
DKC1	Dyskerin Pseudouridine Synthase 1	Protein Coding	45	GC0XP154762	0.548572	https://www.genecards.org/cgi-bin/carddisp.pl?gene=DKC1
KRT14	Keratin 14	Protein Coding	45	GC17M041582	0.548572	https://www.genecards.org/cgi-bin/carddisp.pl?gene=KRT14
SEC23A	SEC23 Homolog A, COPII Coat Complex Component	Protein Coding	43	GC14M039031	0.548572	https://www.genecards.org/cgi-bin/carddisp.pl?gene=SEC23A
RSPO1	R-Spondin 1	Protein Coding	42	GC01M037612	0.548572	https://www.genecards.org/cgi-bin/carddisp.pl?gene=RSPO1
AEBP1	AE Binding Protein 1	Protein Coding	41	GC07P044106	0.548572	https://www.genecards.org/cgi-bin/carddisp.pl?gene=AEBP1
SRP54	Signal Recognition Particle 54	Protein Coding	41	GC14P034981	0.548572	https://www.genecards.org/cgi-bin/carddisp.pl?gene=SRP54
TINF2	TERF1 Interacting Nuclear Factor 2	Protein Coding	41	GC14M024271	0.548572	https://www.genecards.org/cgi-bin/carddisp.pl?gene=TINF2
PIGT	Phosphatidylinositol Glycan Anchor Biosynthesis Class T	Protein Coding	40	GC20P045416	0.548572	https://www.genecards.org/cgi-bin/carddisp.pl?gene=PIGT
SH3PXD2B	SH3 And PX Domains 2B	Protein Coding	39	GC05M172325	0.548572	https://www.genecards.org/cgi-bin/carddisp.pl?gene=SH3PXD2B
SLC35C1	Solute Carrier Family 35 Member C1	Protein Coding	39	GC11P046498	0.548572	https://www.genecards.org/cgi-bin/carddisp.pl?gene=SLC35C1
MIA3	MIA SH3 Domain ER Export Factor 3	Protein Coding	38	GC01P222618	0.548572	https://www.genecards.org/cgi-bin/carddisp.pl?gene=MIA3
RBM28	RNA Binding Motif Protein 28	Protein Coding	38	GC07M128442	0.548572	https://www.genecards.org/cgi-bin/carddisp.pl?gene=RBM28
TERC	Telomerase RNA Component	RNA Gene	29	GC03M169765	0.548572	https://www.genecards.org/cgi-bin/carddisp.pl?gene=TERC
MAPK14	Mitogen-Activated Protein Kinase 14	Protein Coding	49	GC06P083841	0.541466	https://www.genecards.org/cgi-bin/carddisp.pl?gene=MAPK14
TEAD1	TEA Domain Transcription Factor 1	Protein Coding	46	GC11P012674	0.541466	https://www.genecards.org/cgi-bin/carddisp.pl?gene=TEAD1
PTGER4	Prostaglandin E Receptor 4	Protein Coding	45	GC05P040679	0.541466	https://www.genecards.org/cgi-bin/carddisp.pl?gene=PTGER4
NEU1	Neuraminidase 1	Protein Coding	44	GC06M031857	0.541466	https://www.genecards.org/cgi-bin/carddisp.pl?gene=NEU1
ADM	Adrenomedullin	Protein Coding	43	GC11P010304	0.541466	https://www.genecards.org/cgi-bin/carddisp.pl?gene=ADM
FOXO4	Forkhead Box O4	Protein Coding	40	GC0XP071095	0.541466	https://www.genecards.org/cgi-bin/carddisp.pl?gene=FOXO4
NEU3	Neuraminidase 3	Protein Coding	39	GC11P077877	0.541466	https://www.genecards.org/cgi-bin/carddisp.pl?gene=NEU3
UHRF1	Ubiquitin Like With PHD And Ring Finger Domains 1	Protein Coding	38	GC19P004960	0.541466	https://www.genecards.org/cgi-bin/carddisp.pl?gene=UHRF1
PILRA	Paired Immunoglobin Like Type 2 Receptor Alpha	Protein Coding	35	GC07P100367	0.541466	https://www.genecards.org/cgi-bin/carddisp.pl?gene=PILRA
MIR516B1	MicroRNA 516b-1	RNA Gene	16	GC19P053736	0.541466	https://www.genecards.org/cgi-bin/carddisp.pl?gene=MIR516B1
MIR516B2	MicroRNA 516b-2	RNA Gene	16	GC19P053725	0.541466	https://www.genecards.org/cgi-bin/carddisp.pl?gene=MIR516B2
BRCA1	BRCA1 DNA Repair Associated	Protein Coding	48	GC17M043044	0.534485	https://www.genecards.org/cgi-bin/carddisp.pl?gene=BRCA1
VCP	Valosin Containing Protein	Protein Coding	48	GC09M035056	0.534485	https://www.genecards.org/cgi-bin/carddisp.pl?gene=VCP
RAB27A	RAB27A, Member RAS Oncogene Family	Protein Coding	47	GC15M055202	0.534485	https://www.genecards.org/cgi-bin/carddisp.pl?gene=RAB27A
USP7	Ubiquitin Specific Peptidase 7	Protein Coding	47	GC16M008892	0.534485	https://www.genecards.org/cgi-bin/carddisp.pl?gene=USP7
ACAN	Aggrecan	Protein Coding	46	GC15P118102	0.534485	https://www.genecards.org/cgi-bin/carddisp.pl?gene=ACAN
DNM1L	Dynamin 1 Like	Protein Coding	46	GC12P032679	0.534485	https://www.genecards.org/cgi-bin/carddisp.pl?gene=DNM1L
ERCC3	ERCC Excision Repair 3, TFIIH Core Complex Helicase Subunit	Protein Coding	46	GC02M127257	0.534485	https://www.genecards.org/cgi-bin/carddisp.pl?gene=ERCC3
GLI3	GLI Family Zinc Finger 3	Protein Coding	46	GC07M041960	0.534485	https://www.genecards.org/cgi-bin/carddisp.pl?gene=GLI3
MSX2	Msh Homeobox 2	Protein Coding	46	GC05P174724	0.534485	https://www.genecards.org/cgi-bin/carddisp.pl?gene=MSX2
PI4KA	Phosphatidylinositol 4-Kinase Alpha	Protein Coding	46	GC22M020707	0.534485	https://www.genecards.org/cgi-bin/carddisp.pl?gene=PI4KA
PIKFYVE	Phosphoinositide Kinase, FYVE-Type Zinc Finger Containing	Protein Coding	46	GC02P208266	0.534485	https://www.genecards.org/cgi-bin/carddisp.pl?gene=PIKFYVE
IHH	Indian Hedgehog Signaling Molecule	Protein Coding	45	GC02M219054	0.534485	https://www.genecards.org/cgi-bin/carddisp.pl?gene=IHH
LIG1	DNA Ligase 1	Protein Coding	45	GC19M048115	0.534485	https://www.genecards.org/cgi-bin/carddisp.pl?gene=LIG1
NFATC1	Nuclear Factor Of Activated T Cells 1	Protein Coding	45	GC18P079395	0.534485	https://www.genecards.org/cgi-bin/carddisp.pl?gene=NFATC1
OGG1	8-Oxoguanine DNA Glycosylase	Protein Coding	45	GC03P012414	0.534485	https://www.genecards.org/cgi-bin/carddisp.pl?gene=OGG1
POLD1	DNA Polymerase Delta 1, Catalytic Subunit	Protein Coding	45	GC19P067164	0.534485	https://www.genecards.org/cgi-bin/carddisp.pl?gene=POLD1
RAB11A	RAB11A, Member RAS Oncogene Family	Protein Coding	45	GC15P117536	0.534485	https://www.genecards.org/cgi-bin/carddisp.pl?gene=RAB11A
RAB7A	RAB7A, Member RAS Oncogene Family	Protein Coding	45	GC03P134197	0.534485	https://www.genecards.org/cgi-bin/carddisp.pl?gene=RAB7A
RPA1	Replication Protein A1	Protein Coding	45	GC17P001829	0.534485	https://www.genecards.org/cgi-bin/carddisp.pl?gene=RPA1
SETD2	SET Domain Containing 2, Histone Lysine Methyltransferase	Protein Coding	45	GC03M047033	0.534485	https://www.genecards.org/cgi-bin/carddisp.pl?gene=SETD2
SLC20A2	Solute Carrier Family 20 Member 2	Protein Coding	45	GC08M042416	0.534485	https://www.genecards.org/cgi-bin/carddisp.pl?gene=SLC20A2
XPC	XPC Complex Subunit, DNA Damage Recognition And Repair Factor	Protein Coding	45	GC03M020719	0.534485	https://www.genecards.org/cgi-bin/carddisp.pl?gene=XPC
CBFB	Core-Binding Factor Subunit Beta	Protein Coding	44	GC16P067063	0.534485	https://www.genecards.org/cgi-bin/carddisp.pl?gene=CBFB
DDB2	Damage Specific DNA Binding Protein 2	Protein Coding	44	GC11P047237	0.534485	https://www.genecards.org/cgi-bin/carddisp.pl?gene=DDB2
ERCC5	ERCC Excision Repair 5, Endonuclease	Protein Coding	44	GC13P102845	0.534485	https://www.genecards.org/cgi-bin/carddisp.pl?gene=ERCC5
LSS	Lanosterol Synthase	Protein Coding	44	GC21M050761	0.534485	https://www.genecards.org/cgi-bin/carddisp.pl?gene=LSS
RAD23B	RAD23 Homolog B, Nucleotide Excision Repair Protein	Protein Coding	44	GC09P107283	0.534485	https://www.genecards.org/cgi-bin/carddisp.pl?gene=RAD23B
SMARCB1	SWI/SNF Related, Matrix Associated, Actin Dependent Regulator Of Chromatin, Subfamily B, Member 1	Protein Coding	44	GC22P023786	0.534485	https://www.genecards.org/cgi-bin/carddisp.pl?gene=SMARCB1
SYNJ1	Synaptojanin 1	Protein Coding	44	GC21M032628	0.534485	https://www.genecards.org/cgi-bin/carddisp.pl?gene=SYNJ1
UBE2D3	Ubiquitin Conjugating Enzyme E2 D3	Protein Coding	44	GC04M102794	0.534485	https://www.genecards.org/cgi-bin/carddisp.pl?gene=UBE2D3
ENPP2	Ectonucleotide Pyrophosphatase/Phosphodiesterase 2	Protein Coding	43	GC08M119556	0.534485	https://www.genecards.org/cgi-bin/carddisp.pl?gene=ENPP2
MTMR2	Myotubularin Related Protein 2	Protein Coding	43	GC11M096574	0.534485	https://www.genecards.org/cgi-bin/carddisp.pl?gene=MTMR2
RAB5A	RAB5A, Member RAS Oncogene Family	Protein Coding	43	GC03P019948	0.534485	https://www.genecards.org/cgi-bin/carddisp.pl?gene=RAB5A
SMARCC2	SWI/SNF Related, Matrix Associated, Actin Dependent Regulator Of Chromatin Subfamily C Member 2	Protein Coding	43	GC12M056635	0.534485	https://www.genecards.org/cgi-bin/carddisp.pl?gene=SMARCC2
UBE2A	Ubiquitin Conjugating Enzyme E2 A	Protein Coding	43	GC0XP119618	0.534485	https://www.genecards.org/cgi-bin/carddisp.pl?gene=UBE2A
CUL5	Cullin 5	Protein Coding	42	GC11P108008	0.534485	https://www.genecards.org/cgi-bin/carddisp.pl?gene=CUL5
DLX5	Distal-Less Homeobox 5	Protein Coding	42	GC07M097020	0.534485	https://www.genecards.org/cgi-bin/carddisp.pl?gene=DLX5
GDAP1	Ganglioside Induced Differentiation Associated Protein 1	Protein Coding	42	GC08P074315	0.534485	https://www.genecards.org/cgi-bin/carddisp.pl?gene=GDAP1
NR2C2	Nuclear Receptor Subfamily 2 Group C Member 2	Protein Coding	42	GC03P014947	0.534485	https://www.genecards.org/cgi-bin/carddisp.pl?gene=NR2C2
POLR1A	RNA Polymerase I Subunit A	Protein Coding	42	GC02M086021	0.534485	https://www.genecards.org/cgi-bin/carddisp.pl?gene=POLR1A
RGS10	Regulator Of G Protein Signaling 10	Protein Coding	42	GC10M119499	0.534485	https://www.genecards.org/cgi-bin/carddisp.pl?gene=RGS10
RGS4	Regulator Of G Protein Signaling 4	Protein Coding	42	GC01P163038	0.534485	https://www.genecards.org/cgi-bin/carddisp.pl?gene=RGS4
RUNX3	RUNX Family Transcription Factor 3	Protein Coding	42	GC01M024899	0.534485	https://www.genecards.org/cgi-bin/carddisp.pl?gene=RUNX3
SP7	Sp7 Transcription Factor	Protein Coding	42	GC12M053326	0.534485	https://www.genecards.org/cgi-bin/carddisp.pl?gene=SP7
TCF7	Transcription Factor 7	Protein Coding	42	GC05P134114	0.534485	https://www.genecards.org/cgi-bin/carddisp.pl?gene=TCF7
UBE2B	Ubiquitin Conjugating Enzyme E2 B	Protein Coding	42	GC05P134371	0.534485	https://www.genecards.org/cgi-bin/carddisp.pl?gene=UBE2B
COL10A1	Collagen Type X Alpha 1 Chain	Protein Coding	41	GC06M116118	0.534485	https://www.genecards.org/cgi-bin/carddisp.pl?gene=COL10A1
CUL4A	Cullin 4A	Protein Coding	41	GC13P113208	0.534485	https://www.genecards.org/cgi-bin/carddisp.pl?gene=CUL4A
CUL4B	Cullin 4B	Protein Coding	41	GC0XM120524	0.534485	https://www.genecards.org/cgi-bin/carddisp.pl?gene=CUL4B
INPP5B	Inositol Polyphosphate-5-Phosphatase B	Protein Coding	41	GC01M037860	0.534485	https://www.genecards.org/cgi-bin/carddisp.pl?gene=INPP5B
MCOLN1	Mucolipin TRP Cation Channel 1	Protein Coding	41	GC19P007523	0.534485	https://www.genecards.org/cgi-bin/carddisp.pl?gene=MCOLN1
RAB10	RAB10, Member RAS Oncogene Family	Protein Coding	41	GC02P026033	0.534485	https://www.genecards.org/cgi-bin/carddisp.pl?gene=RAB10
RBX1	Ring-Box 1	Protein Coding	41	GC22P040951	0.534485	https://www.genecards.org/cgi-bin/carddisp.pl?gene=RBX1
SMAD1	SMAD Family Member 1	Protein Coding	41	GC04P145481	0.534485	https://www.genecards.org/cgi-bin/carddisp.pl?gene=SMAD1
TSPYL1	TSPY Like 1	Protein Coding	41	GC06M116268	0.534485	https://www.genecards.org/cgi-bin/carddisp.pl?gene=TSPYL1
UBC	Ubiquitin C	Protein Coding	41	GC12M124911	0.534485	https://www.genecards.org/cgi-bin/carddisp.pl?gene=UBC
RAB28	RAB28, Member RAS Oncogene Family	Protein Coding	40	GC04M013361	0.534485	https://www.genecards.org/cgi-bin/carddisp.pl?gene=RAB28
RAB6A	RAB6A, Member RAS Oncogene Family	Protein Coding	40	GC11M090339	0.534485	https://www.genecards.org/cgi-bin/carddisp.pl?gene=RAB6A
UBR5	Ubiquitin Protein Ligase E3 Component N-Recognin 5	Protein Coding	40	GC08M102252	0.534485	https://www.genecards.org/cgi-bin/carddisp.pl?gene=UBR5
ATE1	Arginyltransferase 1	Protein Coding	39	GC10M121740	0.534485	https://www.genecards.org/cgi-bin/carddisp.pl?gene=ATE1
CETN2	Centrin 2	Protein Coding	39	GC0XM152827	0.534485	https://www.genecards.org/cgi-bin/carddisp.pl?gene=CETN2
CLPS	Colipase	Protein Coding	39	GC06M066109	0.534485	https://www.genecards.org/cgi-bin/carddisp.pl?gene=CLPS
PMEL	Premelanosome Protein	Protein Coding	39	GC12M055954	0.534485	https://www.genecards.org/cgi-bin/carddisp.pl?gene=PMEL
RNF7	Ring Finger Protein 7	Protein Coding	39	GC03P141738	0.534485	https://www.genecards.org/cgi-bin/carddisp.pl?gene=RNF7
UBR2	Ubiquitin Protein Ligase E3 Component N-Recognin 2	Protein Coding	39	GC06P083911	0.534485	https://www.genecards.org/cgi-bin/carddisp.pl?gene=UBR2
VPS41	VPS41 Subunit Of HOPS Complex	Protein Coding	39	GC07M039082	0.534485	https://www.genecards.org/cgi-bin/carddisp.pl?gene=VPS41
DTL	Denticleless E3 Ubiquitin Protein Ligase Homolog	Protein Coding	38	GC01P212035	0.534485	https://www.genecards.org/cgi-bin/carddisp.pl?gene=DTL
KCNK18	Potassium Two Pore Domain Channel Subfamily K Member 18	Protein Coding	38	GC10P117197	0.534485	https://www.genecards.org/cgi-bin/carddisp.pl?gene=KCNK18
KIF17	Kinesin Family Member 17	Protein Coding	38	GC01M020663	0.534485	https://www.genecards.org/cgi-bin/carddisp.pl?gene=KIF17
NELL1	Neural EGFL Like 1	Protein Coding	38	GC11P020669	0.534485	https://www.genecards.org/cgi-bin/carddisp.pl?gene=NELL1
RAB18	RAB18, Member RAS Oncogene Family	Protein Coding	38	GC10P027504	0.534485	https://www.genecards.org/cgi-bin/carddisp.pl?gene=RAB18
RAB38	RAB38, Member RAS Oncogene Family	Protein Coding	38	GC11M090612	0.534485	https://www.genecards.org/cgi-bin/carddisp.pl?gene=RAB38
RAB8A	RAB8A, Member RAS Oncogene Family	Protein Coding	38	GC19P016111	0.534485	https://www.genecards.org/cgi-bin/carddisp.pl?gene=RAB8A
SBF2	SET Binding Factor 2	Protein Coding	38	GC11M009797	0.534485	https://www.genecards.org/cgi-bin/carddisp.pl?gene=SBF2
TFEC	Transcription Factor EC	Protein Coding	38	GC07M115935	0.534485	https://www.genecards.org/cgi-bin/carddisp.pl?gene=TFEC
UBA6	Ubiquitin Like Modifier Activating Enzyme 6	Protein Coding	38	GC04M067612	0.534485	https://www.genecards.org/cgi-bin/carddisp.pl?gene=UBA6
UBR4	Ubiquitin Protein Ligase E3 Component N-Recognin 4	Protein Coding	38	GC01M019074	0.534485	https://www.genecards.org/cgi-bin/carddisp.pl?gene=UBR4
GPS1	G Protein Pathway Suppressor 1	Protein Coding	37	GC17P082050	0.534485	https://www.genecards.org/cgi-bin/carddisp.pl?gene=GPS1
PHOSPHO1	Phosphoethanolamine/Phosphocholine Phosphatase 1	Protein Coding	37	GC17M049223	0.534485	https://www.genecards.org/cgi-bin/carddisp.pl?gene=PHOSPHO1
POLR2I	RNA Polymerase II Subunit I	Protein Coding	37	GC19M036113	0.534485	https://www.genecards.org/cgi-bin/carddisp.pl?gene=POLR2I
RAB17	RAB17, Member RAS Oncogene Family	Protein Coding	37	GC02M237574	0.534485	https://www.genecards.org/cgi-bin/carddisp.pl?gene=RAB17
RAB32	RAB32, Member RAS Oncogene Family	Protein Coding	37	GC06P146543	0.534485	https://www.genecards.org/cgi-bin/carddisp.pl?gene=RAB32
RAB39B	RAB39B, Member RAS Oncogene Family	Protein Coding	37	GC0XM155259	0.534485	https://www.genecards.org/cgi-bin/carddisp.pl?gene=RAB39B
RSPH4A	Radial Spoke Head Component 4A	Protein Coding	37	GC06P116616	0.534485	https://www.genecards.org/cgi-bin/carddisp.pl?gene=RSPH4A
SNRPF	Small Nuclear Ribonucleoprotein Polypeptide F	Protein Coding	37	GC12P095858	0.534485	https://www.genecards.org/cgi-bin/carddisp.pl?gene=SNRPF
SOX8	SRY-Box Transcription Factor 8	Protein Coding	37	GC16P000981	0.534485	https://www.genecards.org/cgi-bin/carddisp.pl?gene=SOX8
TCEA1	Transcription Elongation Factor A1	Protein Coding	37	GC08M053966	0.534485	https://www.genecards.org/cgi-bin/carddisp.pl?gene=TCEA1
TPCN2	Two Pore Segment Channel 2	Protein Coding	37	GC11P070233	0.534485	https://www.genecards.org/cgi-bin/carddisp.pl?gene=TPCN2
UBR7	Ubiquitin Protein Ligase E3 Component N-Recognin 7	Protein Coding	37	GC14P093207	0.534485	https://www.genecards.org/cgi-bin/carddisp.pl?gene=UBR7
XAB2	XPA Binding Protein 2	Protein Coding	37	GC19M007619	0.534485	https://www.genecards.org/cgi-bin/carddisp.pl?gene=XAB2
ZBTB24	Zinc Finger And BTB Domain Containing 24	Protein Coding	37	GC06M109462	0.534485	https://www.genecards.org/cgi-bin/carddisp.pl?gene=ZBTB24
ARL13B	ADP Ribosylation Factor Like GTPase 13B	Protein Coding	36	GC03P093980	0.534485	https://www.genecards.org/cgi-bin/carddisp.pl?gene=ARL13B
CSH1	Chorionic Somatomammotropin Hormone 1	Protein Coding	36	GC17M063894	0.534485	https://www.genecards.org/cgi-bin/carddisp.pl?gene=CSH1
FBXW5	F-Box And WD Repeat Domain Containing 5	Protein Coding	36	GC09M137557	0.534485	https://www.genecards.org/cgi-bin/carddisp.pl?gene=FBXW5
NKX3-2	NK3 Homeobox 2	Protein Coding	36	GC04M013542	0.534485	https://www.genecards.org/cgi-bin/carddisp.pl?gene=NKX3-2
RAB21	RAB21, Member RAS Oncogene Family	Protein Coding	36	GC12P071754	0.534485	https://www.genecards.org/cgi-bin/carddisp.pl?gene=RAB21
TCEA3	Transcription Elongation Factor A3	Protein Coding	36	GC01M023382	0.534485	https://www.genecards.org/cgi-bin/carddisp.pl?gene=TCEA3
WDR45B	WD Repeat Domain 45B	Protein Coding	36	GC17M082614	0.534485	https://www.genecards.org/cgi-bin/carddisp.pl?gene=WDR45B
FBXW2	F-Box And WD Repeat Domain Containing 2	Protein Coding	35	GC09M120751	0.534485	https://www.genecards.org/cgi-bin/carddisp.pl?gene=FBXW2
HIVEP3	HIVEP Zinc Finger 3	Protein Coding	35	GC01M041506	0.534485	https://www.genecards.org/cgi-bin/carddisp.pl?gene=HIVEP3
KLHL24	Kelch Like Family Member 24	Protein Coding	35	GC03P183635	0.534485	https://www.genecards.org/cgi-bin/carddisp.pl?gene=KLHL24
MRAP	Melanocortin 2 Receptor Accessory Protein	Protein Coding	35	GC21P032291	0.534485	https://www.genecards.org/cgi-bin/carddisp.pl?gene=MRAP
SUSD1	Sushi Domain Containing 1	Protein Coding	35	GC09M112040	0.534485	https://www.genecards.org/cgi-bin/carddisp.pl?gene=SUSD1
ANXA8	Annexin A8	Protein Coding	34	GC10M047460	0.534485	https://www.genecards.org/cgi-bin/carddisp.pl?gene=ANXA8
CAPN15	Calpain 15	Protein Coding	34	GC16P000527	0.534485	https://www.genecards.org/cgi-bin/carddisp.pl?gene=CAPN15
CCDC65	Coiled-Coil Domain Containing 65	Protein Coding	34	GC12P048904	0.534485	https://www.genecards.org/cgi-bin/carddisp.pl?gene=CCDC65
COMMD4	COMM Domain Containing 4	Protein Coding	34	GC15P117673	0.534485	https://www.genecards.org/cgi-bin/carddisp.pl?gene=COMMD4
EPB41L4A	Erythrocyte Membrane Protein Band 4.1 Like 4A	Protein Coding	34	GC05M112142	0.534485	https://www.genecards.org/cgi-bin/carddisp.pl?gene=EPB41L4A
RAB2B	RAB2B, Member RAS Oncogene Family	Protein Coding	34	GC14M021459	0.534485	https://www.genecards.org/cgi-bin/carddisp.pl?gene=RAB2B
RBM27	RNA Binding Motif Protein 27	Protein Coding	34	GC05P146310	0.534485	https://www.genecards.org/cgi-bin/carddisp.pl?gene=RBM27
UBR3	Ubiquitin Protein Ligase E3 Component N-Recognin 3	Protein Coding	34	GC02P169827	0.534485	https://www.genecards.org/cgi-bin/carddisp.pl?gene=UBR3
UVSSA	UV Stimulated Scaffold Protein A	Protein Coding	34	GC04P001341	0.534485	https://www.genecards.org/cgi-bin/carddisp.pl?gene=UVSSA
C15orf40	Chromosome 15 Open Reading Frame 40	Protein Coding	33	GC15M090541	0.534485	https://www.genecards.org/cgi-bin/carddisp.pl?gene=C15orf40
FRA10AC1	FRA10A Associated CGG Repeat 1	Protein Coding	33	GC10M093667	0.534485	https://www.genecards.org/cgi-bin/carddisp.pl?gene=FRA10AC1
NUDT10	Nudix Hydrolase 10	Protein Coding	33	GC0XP051332	0.534485	https://www.genecards.org/cgi-bin/carddisp.pl?gene=NUDT10
FBXW10	F-Box And WD Repeat Domain Containing 10	Protein Coding	32	GC17P054673	0.534485	https://www.genecards.org/cgi-bin/carddisp.pl?gene=FBXW10
CSH2	Chorionic Somatomammotropin Hormone 2	Protein Coding	31	GC17M063872	0.534485	https://www.genecards.org/cgi-bin/carddisp.pl?gene=CSH2
H3C1	H3 Clustered Histone 1	Protein Coding	31	GC06P083483	0.534485	https://www.genecards.org/cgi-bin/carddisp.pl?gene=H3C1
RAB7B	RAB7B, Member RAS Oncogene Family	Protein Coding	31	GC01M205976	0.534485	https://www.genecards.org/cgi-bin/carddisp.pl?gene=RAB7B
SPATA8	Spermatogenesis Associated 8	RNA Gene	31	GC15P096783	0.534485	https://www.genecards.org/cgi-bin/carddisp.pl?gene=SPATA8
BEND6	BEN Domain Containing 6	Protein Coding	30	GC06P084101	0.534485	https://www.genecards.org/cgi-bin/carddisp.pl?gene=BEND6
CLEC18A	C-Type Lectin Domain Family 18 Member A	Protein Coding	30	GC16P069943	0.534485	https://www.genecards.org/cgi-bin/carddisp.pl?gene=CLEC18A
DCAF1	DDB1 And CUL4 Associated Factor 1	Protein Coding	30	GC03M051395	0.534485	https://www.genecards.org/cgi-bin/carddisp.pl?gene=DCAF1
H2AC20	H2A Clustered Histone 20	Protein Coding	30	GC01P150156	0.534485	https://www.genecards.org/cgi-bin/carddisp.pl?gene=H2AC20
H4C1	H4 Clustered Histone 1	Protein Coding	30	GC06P083484	0.534485	https://www.genecards.org/cgi-bin/carddisp.pl?gene=H4C1
CLEC18C	C-Type Lectin Domain Family 18 Member C	Protein Coding	29	GC16P070173	0.534485	https://www.genecards.org/cgi-bin/carddisp.pl?gene=CLEC18C
TMEM232	Transmembrane Protein 232	Protein Coding	29	GC05M110289	0.534485	https://www.genecards.org/cgi-bin/carddisp.pl?gene=TMEM232
H2AC4	H2A Clustered Histone 4	Protein Coding	28	GC06M026034	0.534485	https://www.genecards.org/cgi-bin/carddisp.pl?gene=H2AC4
OR7G3	Olfactory Receptor Family 7 Subfamily G Member 3	Protein Coding	27	GC19M009126	0.534485	https://www.genecards.org/cgi-bin/carddisp.pl?gene=OR7G3
H2BC3	H2B Clustered Histone 3	Protein Coding	26	GC06M026044	0.534485	https://www.genecards.org/cgi-bin/carddisp.pl?gene=H2BC3
DEFB105A	Defensin Beta 105A	Protein Coding	25	GC08M007821	0.534485	https://www.genecards.org/cgi-bin/carddisp.pl?gene=DEFB105A
CPLANE2	Ciliogenesis And Planar Polarity Effector Complex Subunit 2	Protein Coding	24	GC01M016232	0.534485	https://www.genecards.org/cgi-bin/carddisp.pl?gene=CPLANE2
FAM241B	Family With Sequence Similarity 241 Member B	Protein Coding	24	GC10P069631	0.534485	https://www.genecards.org/cgi-bin/carddisp.pl?gene=FAM241B
NTAQ1	N-Terminal Glutamine Amidase 1	Protein Coding	24	GC08P123465	0.534485	https://www.genecards.org/cgi-bin/carddisp.pl?gene=NTAQ1
DEFB105B	Defensin Beta 105B	Protein Coding	22	GC08P007487	0.534485	https://www.genecards.org/cgi-bin/carddisp.pl?gene=DEFB105B
MIR31	MicroRNA 31	RNA Gene	20	GC09M021761	0.534485	https://www.genecards.org/cgi-bin/carddisp.pl?gene=MIR31
MIR521-1	MicroRNA 521-1	RNA Gene	18	GC19P053748	0.534485	https://www.genecards.org/cgi-bin/carddisp.pl?gene=MIR521-1
LINC00379	Long Intergenic Non-Protein Coding RNA 379	RNA Gene	14	GC13M091127	0.534485	https://www.genecards.org/cgi-bin/carddisp.pl?gene=LINC00379
MTOR	Mechanistic Target Of Rapamycin Kinase	Protein Coding	51	GC01M011106	0.530631	https://www.genecards.org/cgi-bin/carddisp.pl?gene=MTOR
TGM2	Transglutaminase 2	Protein Coding	46	GC20M038127	0.530631	https://www.genecards.org/cgi-bin/carddisp.pl?gene=TGM2
SST	Somatostatin	Protein Coding	40	GC03M187668	0.530631	https://www.genecards.org/cgi-bin/carddisp.pl?gene=SST
CXCR3	C-X-C Motif Chemokine Receptor 3	Protein Coding	42	GC0XM071615	0.517657	https://www.genecards.org/cgi-bin/carddisp.pl?gene=CXCR3
PURA	Purine Rich Element Binding Protein A	Protein Coding	44	GC05P140076	0.517064	https://www.genecards.org/cgi-bin/carddisp.pl?gene=PURA
HNRNPK	Heterogeneous Nuclear Ribonucleoprotein K	Protein Coding	43	GC09M093950	0.517064	https://www.genecards.org/cgi-bin/carddisp.pl?gene=HNRNPK
PRLH	Prolactin Releasing Hormone	Protein Coding	30	GC02P237566	0.50455	https://www.genecards.org/cgi-bin/carddisp.pl?gene=PRLH
CTSD	Cathepsin D	Protein Coding	50	GC11M001752	0.493841	https://www.genecards.org/cgi-bin/carddisp.pl?gene=CTSD
BCL2	BCL2 Apoptosis Regulator	Protein Coding	48	GC18M063123	0.493841	https://www.genecards.org/cgi-bin/carddisp.pl?gene=BCL2
CDKN2A	Cyclin Dependent Kinase Inhibitor 2A	Protein Coding	48	GC09M021967	0.493841	https://www.genecards.org/cgi-bin/carddisp.pl?gene=CDKN2A
TNC	Tenascin C	Protein Coding	47	GC09M115019	0.493841	https://www.genecards.org/cgi-bin/carddisp.pl?gene=TNC
CD34	CD34 Molecule	Protein Coding	42	GC01M207880	0.493841	https://www.genecards.org/cgi-bin/carddisp.pl?gene=CD34
IGFBP2	Insulin Like Growth Factor Binding Protein 2	Protein Coding	42	GC02P216632	0.477256	https://www.genecards.org/cgi-bin/carddisp.pl?gene=IGFBP2
ADK	Adenosine Kinase	Protein Coding	49	GC10P074155	0.466893	https://www.genecards.org/cgi-bin/carddisp.pl?gene=ADK
CACNA1S	Calcium Voltage-Gated Channel Subunit Alpha1 S	Protein Coding	47	GC01M201008	0.466893	https://www.genecards.org/cgi-bin/carddisp.pl?gene=CACNA1S
HOXB1	Homeobox B1	Protein Coding	41	GC17M048528	0.466893	https://www.genecards.org/cgi-bin/carddisp.pl?gene=HOXB1
MSRB3	Methionine Sulfoxide Reductase B3	Protein Coding	41	GC12P065279	0.466893	https://www.genecards.org/cgi-bin/carddisp.pl?gene=MSRB3
MPPED2	Metallophosphoesterase Domain Containing 2	Protein Coding	36	GC11M030406	0.466893	https://www.genecards.org/cgi-bin/carddisp.pl?gene=MPPED2
F5	Coagulation Factor V	Protein Coding	45	GC01M169511	0.463006	https://www.genecards.org/cgi-bin/carddisp.pl?gene=F5
CALCRL	Calcitonin Receptor Like Receptor	Protein Coding	44	GC02M187341	0.448304	https://www.genecards.org/cgi-bin/carddisp.pl?gene=CALCRL
CASP8	Caspase 8	Protein Coding	49	GC02P201233	0.445895	https://www.genecards.org/cgi-bin/carddisp.pl?gene=CASP8
PRKAR1A	Protein Kinase CAMP-Dependent Type I Regulatory Subunit Alpha	Protein Coding	49	GC17P069076	0.445895	https://www.genecards.org/cgi-bin/carddisp.pl?gene=PRKAR1A
BDNF	Brain Derived Neurotrophic Factor	Protein Coding	46	GC11M027654	0.445895	https://www.genecards.org/cgi-bin/carddisp.pl?gene=BDNF
CALCR	Calcitonin Receptor	Protein Coding	46	GC07M093424	0.445895	https://www.genecards.org/cgi-bin/carddisp.pl?gene=CALCR
LAMB3	Laminin Subunit Beta 3	Protein Coding	44	GC01M209614	0.445895	https://www.genecards.org/cgi-bin/carddisp.pl?gene=LAMB3
MYO6	Myosin VI	Protein Coding	44	GC06P075749	0.445895	https://www.genecards.org/cgi-bin/carddisp.pl?gene=MYO6
PRKAR2A	Protein Kinase CAMP-Dependent Type II Regulatory Subunit Alpha	Protein Coding	44	GC03M048744	0.445895	https://www.genecards.org/cgi-bin/carddisp.pl?gene=PRKAR2A
SPRY2	Sprouty RTK Signaling Antagonist 2	Protein Coding	44	GC13M080335	0.445895	https://www.genecards.org/cgi-bin/carddisp.pl?gene=SPRY2
SATB2	SATB Homeobox 2	Protein Coding	43	GC02M199269	0.445895	https://www.genecards.org/cgi-bin/carddisp.pl?gene=SATB2
SPRY4	Sprouty RTK Signaling Antagonist 4	Protein Coding	42	GC05M142310	0.445895	https://www.genecards.org/cgi-bin/carddisp.pl?gene=SPRY4
AMBN	Ameloblastin	Protein Coding	40	GC04P070593	0.445895	https://www.genecards.org/cgi-bin/carddisp.pl?gene=AMBN
CD276	CD276 Molecule	Protein Coding	40	GC15P073683	0.445895	https://www.genecards.org/cgi-bin/carddisp.pl?gene=CD276
PIEZO1	Piezo Type Mechanosensitive Ion Channel Component 1	Protein Coding	38	GC16M088715	0.445895	https://www.genecards.org/cgi-bin/carddisp.pl?gene=PIEZO1
FGR	FGR Proto-Oncogene, Src Family Tyrosine Kinase	Protein Coding	46	GC01M027919	0.433103	https://www.genecards.org/cgi-bin/carddisp.pl?gene=FGR
CD1D	CD1d Molecule	Protein Coding	42	GC01P158178	0.433103	https://www.genecards.org/cgi-bin/carddisp.pl?gene=CD1D
CD209	CD209 Molecule	Protein Coding	42	GC19M007739	0.433103	https://www.genecards.org/cgi-bin/carddisp.pl?gene=CD209
PAPPA	Pappalysin 1	Protein Coding	42	GC09P118958	0.433103	https://www.genecards.org/cgi-bin/carddisp.pl?gene=PAPPA
FSTL3	Follistatin Like 3	Protein Coding	39	GC19P000676	0.433103	https://www.genecards.org/cgi-bin/carddisp.pl?gene=FSTL3
PRLHR	Prolactin Releasing Hormone Receptor	Protein Coding	37	GC10M118590	0.433103	https://www.genecards.org/cgi-bin/carddisp.pl?gene=PRLHR
HSD11B1	Hydroxysteroid 11-Beta Dehydrogenase 1	Protein Coding	49	GC01P209686	0.417348	https://www.genecards.org/cgi-bin/carddisp.pl?gene=HSD11B1
WNT5A	Wnt Family Member 5A	Protein Coding	48	GC03M055465	0.417348	https://www.genecards.org/cgi-bin/carddisp.pl?gene=WNT5A
IL2RB	Interleukin 2 Receptor Subunit Beta	Protein Coding	46	GC22M037125	0.417348	https://www.genecards.org/cgi-bin/carddisp.pl?gene=IL2RB
SERPINB2	Serpin Family B Member 2	Protein Coding	42	GC18P063871	0.417348	https://www.genecards.org/cgi-bin/carddisp.pl?gene=SERPINB2
IL4R	Interleukin 4 Receptor	Protein Coding	46	GC16P027992	0.400975	https://www.genecards.org/cgi-bin/carddisp.pl?gene=IL4R
SGK1	Serum/Glucocorticoid Regulated Kinase 1	Protein Coding	46	GC06M134169	0.383905	https://www.genecards.org/cgi-bin/carddisp.pl?gene=SGK1
FST	Follistatin	Protein Coding	45	GC05P053480	0.383905	https://www.genecards.org/cgi-bin/carddisp.pl?gene=FST
CRHR1	Corticotropin Releasing Hormone Receptor 1	Protein Coding	42	GC17P045784	0.383905	https://www.genecards.org/cgi-bin/carddisp.pl?gene=CRHR1
TLR2	Toll Like Receptor 2	Protein Coding	49	GC04P153684	0.366039	https://www.genecards.org/cgi-bin/carddisp.pl?gene=TLR2
CASP1	Caspase 1	Protein Coding	48	GC11M105025	0.366039	https://www.genecards.org/cgi-bin/carddisp.pl?gene=CASP1
ITGA6	Integrin Subunit Alpha 6	Protein Coding	48	GC02P172427	0.366039	https://www.genecards.org/cgi-bin/carddisp.pl?gene=ITGA6
SOD2	Superoxide Dismutase 2	Protein Coding	48	GC06M159669	0.366039	https://www.genecards.org/cgi-bin/carddisp.pl?gene=SOD2
KNG1	Kininogen 1	Protein Coding	45	GC03P186717	0.366039	https://www.genecards.org/cgi-bin/carddisp.pl?gene=KNG1
HTRA1	HtrA Serine Peptidase 1	Protein Coding	44	GC10P122461	0.366039	https://www.genecards.org/cgi-bin/carddisp.pl?gene=HTRA1
TLR9	Toll Like Receptor 9	Protein Coding	44	GC03M052222	0.366039	https://www.genecards.org/cgi-bin/carddisp.pl?gene=TLR9
SFTPA1	Surfactant Protein A1	Protein Coding	42	GC10P093438	0.366039	https://www.genecards.org/cgi-bin/carddisp.pl?gene=SFTPA1
CRISP3	Cysteine Rich Secretory Protein 3	Protein Coding	37	GC06M049727	0.366039	https://www.genecards.org/cgi-bin/carddisp.pl?gene=CRISP3
CTNNB1	Catenin Beta 1	Protein Coding	50	GC03P041236	0.347255	https://www.genecards.org/cgi-bin/carddisp.pl?gene=CTNNB1
ITGB4	Integrin Subunit Beta 4	Protein Coding	47	GC17P075721	0.347255	https://www.genecards.org/cgi-bin/carddisp.pl?gene=ITGB4
IL1RN	Interleukin 1 Receptor Antagonist	Protein Coding	46	GC02P122460	0.347255	https://www.genecards.org/cgi-bin/carddisp.pl?gene=IL1RN
POMC	Proopiomelanocortin	Protein Coding	46	GC02M025160	0.347255	https://www.genecards.org/cgi-bin/carddisp.pl?gene=POMC
CSF3R	Colony Stimulating Factor 3 Receptor	Protein Coding	45	GC01M036466	0.347255	https://www.genecards.org/cgi-bin/carddisp.pl?gene=CSF3R
CCR1	C-C Motif Chemokine Receptor 1	Protein Coding	44	GC03M046218	0.347255	https://www.genecards.org/cgi-bin/carddisp.pl?gene=CCR1
CISH	Cytokine Inducible SH2 Containing Protein	Protein Coding	44	GC03M051268	0.347255	https://www.genecards.org/cgi-bin/carddisp.pl?gene=CISH
CCN2	Cellular Communication Network Factor 2	Protein Coding	37	GC06M131948	0.347255	https://www.genecards.org/cgi-bin/carddisp.pl?gene=CCN2
CYBB	Cytochrome B-245 Beta Chain	Protein Coding	46	GC0XP037780	0.330143	https://www.genecards.org/cgi-bin/carddisp.pl?gene=CYBB
F9	Coagulation Factor IX	Protein Coding	46	GC0XP139530	0.330143	https://www.genecards.org/cgi-bin/carddisp.pl?gene=F9
ACTN2	Actinin Alpha 2	Protein Coding	45	GC01P236686	0.330143	https://www.genecards.org/cgi-bin/carddisp.pl?gene=ACTN2
CD79A	CD79a Molecule	Protein Coding	45	GC19P041877	0.330143	https://www.genecards.org/cgi-bin/carddisp.pl?gene=CD79A
IRAK3	Interleukin 1 Receptor Associated Kinase 3	Protein Coding	45	GC12P066278	0.330143	https://www.genecards.org/cgi-bin/carddisp.pl?gene=IRAK3
ITPR2	Inositol 1,4,5-Trisphosphate Receptor Type 2	Protein Coding	45	GC12M026336	0.330143	https://www.genecards.org/cgi-bin/carddisp.pl?gene=ITPR2
LYZ	Lysozyme	Protein Coding	45	GC12P069348	0.330143	https://www.genecards.org/cgi-bin/carddisp.pl?gene=LYZ
PTPRD	Protein Tyrosine Phosphatase Receptor Type D	Protein Coding	45	GC09M008307	0.330143	https://www.genecards.org/cgi-bin/carddisp.pl?gene=PTPRD
MMP20	Matrix Metallopeptidase 20	Protein Coding	44	GC11M102576	0.330143	https://www.genecards.org/cgi-bin/carddisp.pl?gene=MMP20
RPS6KA2	Ribosomal Protein S6 Kinase A2	Protein Coding	44	GC06M166409	0.330143	https://www.genecards.org/cgi-bin/carddisp.pl?gene=RPS6KA2
DRD3	Dopamine Receptor D3	Protein Coding	43	GC03M114128	0.330143	https://www.genecards.org/cgi-bin/carddisp.pl?gene=DRD3
KLK4	Kallikrein Related Peptidase 4	Protein Coding	43	GC19M066193	0.330143	https://www.genecards.org/cgi-bin/carddisp.pl?gene=KLK4
RNASET2	Ribonuclease T2	Protein Coding	43	GC06M166924	0.330143	https://www.genecards.org/cgi-bin/carddisp.pl?gene=RNASET2
SLC39A8	Solute Carrier Family 39 Member 8	Protein Coding	42	GC04M102252	0.330143	https://www.genecards.org/cgi-bin/carddisp.pl?gene=SLC39A8
CHM	CHM Rab Escort Protein	Protein Coding	41	GC0XM085861	0.330143	https://www.genecards.org/cgi-bin/carddisp.pl?gene=CHM
PREP	Prolyl Endopeptidase	Protein Coding	41	GC06M105277	0.330143	https://www.genecards.org/cgi-bin/carddisp.pl?gene=PREP
SLC30A10	Solute Carrier Family 30 Member 10	Protein Coding	41	GC01M219685	0.330143	https://www.genecards.org/cgi-bin/carddisp.pl?gene=SLC30A10
CNTN4	Contactin 4	Protein Coding	40	GC03P002117	0.330143	https://www.genecards.org/cgi-bin/carddisp.pl?gene=CNTN4
KPNA4	Karyopherin Subunit Alpha 4	Protein Coding	40	GC03M160494	0.330143	https://www.genecards.org/cgi-bin/carddisp.pl?gene=KPNA4
IPO5	Importin 5	Protein Coding	39	GC13P097953	0.330143	https://www.genecards.org/cgi-bin/carddisp.pl?gene=IPO5
ANKRD17	Ankyrin Repeat Domain 17	Protein Coding	38	GC04M073074	0.330143	https://www.genecards.org/cgi-bin/carddisp.pl?gene=ANKRD17
ARHGAP15	Rho GTPase Activating Protein 15	Protein Coding	38	GC02P143091	0.330143	https://www.genecards.org/cgi-bin/carddisp.pl?gene=ARHGAP15
C1GALT1	Core 1 Synthase, Glycoprotein-N-Acetylgalactosamine 3-Beta-Galactosyltransferase 1	Protein Coding	38	GC07P007156	0.330143	https://www.genecards.org/cgi-bin/carddisp.pl?gene=C1GALT1
HIVEP2	HIVEP Zinc Finger 2	Protein Coding	38	GC06M142751	0.330143	https://www.genecards.org/cgi-bin/carddisp.pl?gene=HIVEP2
KIF6	Kinesin Family Member 6	Protein Coding	37	GC06M066129	0.330143	https://www.genecards.org/cgi-bin/carddisp.pl?gene=KIF6
RBFOX1	RNA Binding Fox-1 Homolog 1	Protein Coding	37	GC16P011816	0.330143	https://www.genecards.org/cgi-bin/carddisp.pl?gene=RBFOX1
SIPA1L2	Signal Induced Proliferation Associated 1 Like 2	Protein Coding	37	GC01M232397	0.330143	https://www.genecards.org/cgi-bin/carddisp.pl?gene=SIPA1L2
TAS1R2	Taste 1 Receptor Member 2	Protein Coding	37	GC01M018839	0.330143	https://www.genecards.org/cgi-bin/carddisp.pl?gene=TAS1R2
TAS1R3	Taste 1 Receptor Member 3	Protein Coding	37	GC01P001331	0.330143	https://www.genecards.org/cgi-bin/carddisp.pl?gene=TAS1R3
FBXO15	F-Box Protein 15	Protein Coding	36	GC18M074073	0.330143	https://www.genecards.org/cgi-bin/carddisp.pl?gene=FBXO15
LSM5	LSM5 Homolog, U6 Small Nuclear RNA And MRNA Degradation Associated	Protein Coding	36	GC07M032485	0.330143	https://www.genecards.org/cgi-bin/carddisp.pl?gene=LSM5
RAD51B	RAD51 Paralog B	Protein Coding	36	GC14P067819	0.330143	https://www.genecards.org/cgi-bin/carddisp.pl?gene=RAD51B
SH2D4A	SH2 Domain Containing 4A	Protein Coding	36	GC08P019313	0.330143	https://www.genecards.org/cgi-bin/carddisp.pl?gene=SH2D4A
AJAP1	Adherens Junctions Associated Protein 1	Protein Coding	33	GC01P004654	0.330143	https://www.genecards.org/cgi-bin/carddisp.pl?gene=AJAP1
FAM110B	Family With Sequence Similarity 110 Member B	Protein Coding	33	GC08P057995	0.330143	https://www.genecards.org/cgi-bin/carddisp.pl?gene=FAM110B
TXNDC16	Thioredoxin Domain Containing 16	Protein Coding	33	GC14M052430	0.330143	https://www.genecards.org/cgi-bin/carddisp.pl?gene=TXNDC16
BPIFA2	BPI Fold Containing Family A Member 2	Protein Coding	30	GC20P033161	0.330143	https://www.genecards.org/cgi-bin/carddisp.pl?gene=BPIFA2
OC90	Otoconin 90	Protein Coding	30	GC08M132024	0.330143	https://www.genecards.org/cgi-bin/carddisp.pl?gene=OC90
CAVIN3	Caveolae Associated Protein 3	Protein Coding	29	GC11M006564	0.330143	https://www.genecards.org/cgi-bin/carddisp.pl?gene=CAVIN3
TMEM178B	Transmembrane Protein 178B	Protein Coding	25	GC07P141224	0.330143	https://www.genecards.org/cgi-bin/carddisp.pl?gene=TMEM178B
CCDC160	Coiled-Coil Domain Containing 160	Protein Coding	24	GC0XP134237	0.330143	https://www.genecards.org/cgi-bin/carddisp.pl?gene=CCDC160
UMAD1	UBAP1-MVB12-Associated (UMA) Domain Containing 1	Protein Coding	20	GC07P007640	0.330143	https://www.genecards.org/cgi-bin/carddisp.pl?gene=UMAD1
BPIFA4P	BPI Fold Containing Family A Member 4, Pseudogene	Pseudogene	17	GC20P033193	0.330143	https://www.genecards.org/cgi-bin/carddisp.pl?gene=BPIFA4P
LINC00693	Long Intergenic Non-Protein Coding RNA 693	RNA Gene	12	GC03P028574	0.330143	https://www.genecards.org/cgi-bin/carddisp.pl?gene=LINC00693
LOC100128993	Uncharacterized LOC100128993	RNA Gene	12	GC08M019087	0.330143	https://www.genecards.org/cgi-bin/carddisp.pl?gene=LOC100128993
LINC03016	Long Intergenic Non-Protein Coding RNA 3016	RNA Gene	10	GC07P007260	0.330143	https://www.genecards.org/cgi-bin/carddisp.pl?gene=LINC03016
LOC101927045	Uncharacterized LOC101927045	RNA Gene	9	GC14P024442	0.330143	https://www.genecards.org/cgi-bin/carddisp.pl?gene=LOC101927045
RPL35P3	Ribosomal Protein L35 Pseudogene 3	Pseudogene	8	GC06M105302	0.330143	https://www.genecards.org/cgi-bin/carddisp.pl?gene=RPL35P3
RPL13AP15	Ribosomal Protein L13a Pseudogene 15	Pseudogene	6	GC06M119270	0.330143	https://www.genecards.org/cgi-bin/carddisp.pl?gene=RPL13AP15
PTPN1	Protein Tyrosine Phosphatase Non-Receptor Type 1	Protein Coding	48	GC20P050510	0.327395	https://www.genecards.org/cgi-bin/carddisp.pl?gene=PTPN1
ADRB2	Adrenoceptor Beta 2	Protein Coding	47	GC05P148825	0.327395	https://www.genecards.org/cgi-bin/carddisp.pl?gene=ADRB2
ITGA5	Integrin Subunit Alpha 5	Protein Coding	47	GC12M054899	0.327395	https://www.genecards.org/cgi-bin/carddisp.pl?gene=ITGA5
PTPN6	Protein Tyrosine Phosphatase Non-Receptor Type 6	Protein Coding	47	GC12P021091	0.327395	https://www.genecards.org/cgi-bin/carddisp.pl?gene=PTPN6
MIF	Macrophage Migration Inhibitory Factor	Protein Coding	46	GC22P023894	0.327395	https://www.genecards.org/cgi-bin/carddisp.pl?gene=MIF
HSD11B2	Hydroxysteroid 11-Beta Dehydrogenase 2	Protein Coding	45	GC16P067433	0.327395	https://www.genecards.org/cgi-bin/carddisp.pl?gene=HSD11B2
MBL2	Mannose Binding Lectin 2	Protein Coding	45	GC10M052760	0.327395	https://www.genecards.org/cgi-bin/carddisp.pl?gene=MBL2
KISS1R	KISS1 Receptor	Protein Coding	44	GC19P000917	0.327395	https://www.genecards.org/cgi-bin/carddisp.pl?gene=KISS1R
PTPRA	Protein Tyrosine Phosphatase Receptor Type A	Protein Coding	44	GC20P002864	0.327395	https://www.genecards.org/cgi-bin/carddisp.pl?gene=PTPRA
BDKRB2	Bradykinin Receptor B2	Protein Coding	43	GC14P096205	0.327395	https://www.genecards.org/cgi-bin/carddisp.pl?gene=BDKRB2
IL1RAP	Interleukin 1 Receptor Accessory Protein	Protein Coding	43	GC03P190514	0.327395	https://www.genecards.org/cgi-bin/carddisp.pl?gene=IL1RAP
RAMP1	Receptor Activity Modifying Protein 1	Protein Coding	42	GC02P237858	0.327395	https://www.genecards.org/cgi-bin/carddisp.pl?gene=RAMP1
CCL11	C-C Motif Chemokine Ligand 11	Protein Coding	41	GC17P034285	0.327395	https://www.genecards.org/cgi-bin/carddisp.pl?gene=CCL11
CRHR2	Corticotropin Releasing Hormone Receptor 2	Protein Coding	41	GC07M030651	0.327395	https://www.genecards.org/cgi-bin/carddisp.pl?gene=CRHR2
KISS1	KiSS-1 Metastasis Suppressor	Protein Coding	41	GC01M204190	0.327395	https://www.genecards.org/cgi-bin/carddisp.pl?gene=KISS1
POU1F1	POU Class 1 Homeobox 1	Protein Coding	41	GC03M087259	0.327395	https://www.genecards.org/cgi-bin/carddisp.pl?gene=POU1F1
PZP	PZP Alpha-2-Macroglobulin Like	Protein Coding	41	GC12M009148	0.327395	https://www.genecards.org/cgi-bin/carddisp.pl?gene=PZP
BNIP3	BCL2 Interacting Protein 3	Protein Coding	40	GC10M131966	0.327395	https://www.genecards.org/cgi-bin/carddisp.pl?gene=BNIP3
CRHBP	Corticotropin Releasing Hormone Binding Protein	Protein Coding	40	GC05P076952	0.327395	https://www.genecards.org/cgi-bin/carddisp.pl?gene=CRHBP
NFKBIA	NFKB Inhibitor Alpha	Protein Coding	48	GC14M035401	0.30625	https://www.genecards.org/cgi-bin/carddisp.pl?gene=NFKBIA
CYP1A1	Cytochrome P450 Family 1 Subfamily A Member 1	Protein Coding	46	GC15M074719	0.30625	https://www.genecards.org/cgi-bin/carddisp.pl?gene=CYP1A1
EPHX1	Epoxide Hydrolase 1	Protein Coding	44	GC01P225810	0.30625	https://www.genecards.org/cgi-bin/carddisp.pl?gene=EPHX1
APOH	Apolipoprotein H	Protein Coding	43	GC17M066212	0.30625	https://www.genecards.org/cgi-bin/carddisp.pl?gene=APOH
CCL5	C-C Motif Chemokine Ligand 5	Protein Coding	41	GC17M035871	0.30625	https://www.genecards.org/cgi-bin/carddisp.pl?gene=CCL5
NAT2	N-Acetyltransferase 2	Protein Coding	41	GC08P018391	0.30625	https://www.genecards.org/cgi-bin/carddisp.pl?gene=NAT2
PTGES	Prostaglandin E Synthase	Protein Coding	40	GC09M129738	0.30625	https://www.genecards.org/cgi-bin/carddisp.pl?gene=PTGES
KIR3DL1	Killer Cell Immunoglobulin Like Receptor, Three Ig Domains And Long Cytoplasmic Tail 1	Protein Coding	39	GC19P067384	0.30625	https://www.genecards.org/cgi-bin/carddisp.pl?gene=KIR3DL1
STOX1	Storkhead Box 1	Protein Coding	38	GC10P068827	0.30625	https://www.genecards.org/cgi-bin/carddisp.pl?gene=STOX1
ADM2	Adrenomedullin 2	Protein Coding	34	GC22P050481	0.30625	https://www.genecards.org/cgi-bin/carddisp.pl?gene=ADM2
GSTT1	Glutathione S-Transferase Theta 1	Protein Coding	33	GC22Mi00270	0.30625	https://www.genecards.org/cgi-bin/carddisp.pl?gene=GSTT1
HSPB1	Heat Shock Protein Family B (Small) Member 1	Protein Coding	49	GC07P076302	0.283532	https://www.genecards.org/cgi-bin/carddisp.pl?gene=HSPB1
F10	Coagulation Factor X	Protein Coding	48	GC13P113122	0.283532	https://www.genecards.org/cgi-bin/carddisp.pl?gene=F10
CYP2D6	Cytochrome P450 Family 2 Subfamily D Member 6	Protein Coding	46	GC22M042126	0.283532	https://www.genecards.org/cgi-bin/carddisp.pl?gene=CYP2D6
FAAH	Fatty Acid Amide Hydrolase	Protein Coding	46	GC01P046394	0.283532	https://www.genecards.org/cgi-bin/carddisp.pl?gene=FAAH
SLC2A3	Solute Carrier Family 2 Member 3	Protein Coding	46	GC12M007919	0.283532	https://www.genecards.org/cgi-bin/carddisp.pl?gene=SLC2A3
TNFRSF1A	TNF Receptor Superfamily Member 1A	Protein Coding	46	GC12M006328	0.283532	https://www.genecards.org/cgi-bin/carddisp.pl?gene=TNFRSF1A
COMP	Cartilage Oligomeric Matrix Protein	Protein Coding	45	GC19M018783	0.283532	https://www.genecards.org/cgi-bin/carddisp.pl?gene=COMP
INS	Insulin	Protein Coding	45	GC11M002159	0.283532	https://www.genecards.org/cgi-bin/carddisp.pl?gene=INS
SLC19A1	Solute Carrier Family 19 Member 1	Protein Coding	45	GC21M045493	0.283532	https://www.genecards.org/cgi-bin/carddisp.pl?gene=SLC19A1
TNFRSF1B	TNF Receptor Superfamily Member 1B	Protein Coding	45	GC01P012235	0.283532	https://www.genecards.org/cgi-bin/carddisp.pl?gene=TNFRSF1B
ANXA5	Annexin A5	Protein Coding	44	GC04M121667	0.283532	https://www.genecards.org/cgi-bin/carddisp.pl?gene=ANXA5
FURIN	Furin, Paired Basic Amino Acid Cleaving Enzyme	Protein Coding	44	GC15P090868	0.283532	https://www.genecards.org/cgi-bin/carddisp.pl?gene=FURIN
SERPINH1	Serpin Family H Member 1	Protein Coding	44	GC11P075562	0.283532	https://www.genecards.org/cgi-bin/carddisp.pl?gene=SERPINH1
C1QBP	Complement C1q Binding Protein	Protein Coding	43	GC17M005432	0.283532	https://www.genecards.org/cgi-bin/carddisp.pl?gene=C1QBP
LGALS3	Galectin 3	Protein Coding	43	GC14P055124	0.283532	https://www.genecards.org/cgi-bin/carddisp.pl?gene=LGALS3
MTRR	5-Methyltetrahydrofolate-Homocysteine Methyltransferase Reductase	Protein Coding	42	GC05P007851	0.283532	https://www.genecards.org/cgi-bin/carddisp.pl?gene=MTRR
CD70	CD70 Molecule	Protein Coding	41	GC19M006647	0.283532	https://www.genecards.org/cgi-bin/carddisp.pl?gene=CD70
DDIT4	DNA Damage Inducible Transcript 4	Protein Coding	41	GC10P072273	0.283532	https://www.genecards.org/cgi-bin/carddisp.pl?gene=DDIT4
KRT7	Keratin 7	Protein Coding	41	GC12P052232	0.283532	https://www.genecards.org/cgi-bin/carddisp.pl?gene=KRT7
ADAMTS7	ADAM Metallopeptidase With Thrombospondin Type 1 Motif 7	Protein Coding	40	GC15M078759	0.283532	https://www.genecards.org/cgi-bin/carddisp.pl?gene=ADAMTS7
BHMT	Betaine--Homocysteine S-Methyltransferase	Protein Coding	40	GC05P079111	0.283532	https://www.genecards.org/cgi-bin/carddisp.pl?gene=BHMT
FCGR1A	Fc Gamma Receptor Ia	Protein Coding	40	GC01P150197	0.283532	https://www.genecards.org/cgi-bin/carddisp.pl?gene=FCGR1A
IGF2BP3	Insulin Like Growth Factor 2 MRNA Binding Protein 3	Protein Coding	40	GC07M023316	0.283532	https://www.genecards.org/cgi-bin/carddisp.pl?gene=IGF2BP3
CXCL5	C-X-C Motif Chemokine Ligand 5	Protein Coding	39	GC04M073995	0.283532	https://www.genecards.org/cgi-bin/carddisp.pl?gene=CXCL5
RARRES2	Retinoic Acid Receptor Responder 2	Protein Coding	38	GC07M150333	0.283532	https://www.genecards.org/cgi-bin/carddisp.pl?gene=RARRES2
HTRA4	HtrA Serine Peptidase 4	Protein Coding	35	GC08P038976	0.283532	https://www.genecards.org/cgi-bin/carddisp.pl?gene=HTRA4
MIR135B	MicroRNA 135b	RNA Gene	21	GC01M205448	0.283532	https://www.genecards.org/cgi-bin/carddisp.pl?gene=MIR135B
ALDH2	Aldehyde Dehydrogenase 2 Family Member	Protein Coding	49	GC12P111766	0.258828	https://www.genecards.org/cgi-bin/carddisp.pl?gene=ALDH2
PLG	Plasminogen	Protein Coding	48	GC06P160702	0.258828	https://www.genecards.org/cgi-bin/carddisp.pl?gene=PLG
AHR	Aryl Hydrocarbon Receptor	Protein Coding	47	GC07P016916	0.258828	https://www.genecards.org/cgi-bin/carddisp.pl?gene=AHR
ESR2	Estrogen Receptor 2	Protein Coding	47	GC14M064084	0.258828	https://www.genecards.org/cgi-bin/carddisp.pl?gene=ESR2
HDAC3	Histone Deacetylase 3	Protein Coding	47	GC05M141583	0.258828	https://www.genecards.org/cgi-bin/carddisp.pl?gene=HDAC3
B2M	Beta-2-Microglobulin	Protein Coding	46	GC15P044711	0.258828	https://www.genecards.org/cgi-bin/carddisp.pl?gene=B2M
SCNN1A	Sodium Channel Epithelial 1 Subunit Alpha	Protein Coding	46	GC12M006346	0.258828	https://www.genecards.org/cgi-bin/carddisp.pl?gene=SCNN1A
DDX58	DExD/H-Box Helicase 58	Protein Coding	45	GC09M032455	0.258828	https://www.genecards.org/cgi-bin/carddisp.pl?gene=DDX58
F13A1	Coagulation Factor XIII A Chain	Protein Coding	45	GC06M006144	0.258828	https://www.genecards.org/cgi-bin/carddisp.pl?gene=F13A1
ITGA2	Integrin Subunit Alpha 2	Protein Coding	45	GC05P052989	0.258828	https://www.genecards.org/cgi-bin/carddisp.pl?gene=ITGA2
YAP1	Yes1 Associated Transcriptional Regulator	Protein Coding	45	GC11P102110	0.258828	https://www.genecards.org/cgi-bin/carddisp.pl?gene=YAP1
CRP	C-Reactive Protein	Protein Coding	44	GC01M159727	0.258828	https://www.genecards.org/cgi-bin/carddisp.pl?gene=CRP
F2RL1	F2R Like Trypsin Receptor 1	Protein Coding	44	GC05P076818	0.258828	https://www.genecards.org/cgi-bin/carddisp.pl?gene=F2RL1
GJA5	Gap Junction Protein Alpha 5	Protein Coding	44	GC01M147756	0.258828	https://www.genecards.org/cgi-bin/carddisp.pl?gene=GJA5
HSPA1L	Heat Shock Protein Family A (Hsp70) Member 1 Like	Protein Coding	44	GC06M031809	0.258828	https://www.genecards.org/cgi-bin/carddisp.pl?gene=HSPA1L
TET2	Tet Methylcytosine Dioxygenase 2	Protein Coding	44	GC04P105145	0.258828	https://www.genecards.org/cgi-bin/carddisp.pl?gene=TET2
CX3CR1	C-X3-C Motif Chemokine Receptor 1	Protein Coding	42	GC03M039279	0.258828	https://www.genecards.org/cgi-bin/carddisp.pl?gene=CX3CR1
SFTPD	Surfactant Protein D	Protein Coding	42	GC10M079937	0.258828	https://www.genecards.org/cgi-bin/carddisp.pl?gene=SFTPD
TIE1	Tyrosine Kinase With Immunoglobulin Like And EGF Like Domains 1	Protein Coding	42	GC01P043300	0.258828	https://www.genecards.org/cgi-bin/carddisp.pl?gene=TIE1
CCL7	C-C Motif Chemokine Ligand 7	Protein Coding	41	GC17P034270	0.258828	https://www.genecards.org/cgi-bin/carddisp.pl?gene=CCL7
CX3CL1	C-X3-C Motif Chemokine Ligand 1	Protein Coding	41	GC16P057372	0.258828	https://www.genecards.org/cgi-bin/carddisp.pl?gene=CX3CL1
HSPA4	Heat Shock Protein Family A (Hsp70) Member 4	Protein Coding	40	GC05P133051	0.258828	https://www.genecards.org/cgi-bin/carddisp.pl?gene=HSPA4
LILRB2	Leukocyte Immunoglobulin Like Receptor B2	Protein Coding	40	GC19M066340	0.258828	https://www.genecards.org/cgi-bin/carddisp.pl?gene=LILRB2
MRC1	Mannose Receptor C-Type 1	Protein Coding	40	GC10P017809	0.258828	https://www.genecards.org/cgi-bin/carddisp.pl?gene=MRC1
TET3	Tet Methylcytosine Dioxygenase 3	Protein Coding	39	GC02P073986	0.258828	https://www.genecards.org/cgi-bin/carddisp.pl?gene=TET3
TET1	Tet Methylcytosine Dioxygenase 1	Protein Coding	37	GC10P068560	0.258828	https://www.genecards.org/cgi-bin/carddisp.pl?gene=TET1
CCL22	C-C Motif Chemokine Ligand 22	Protein Coding	36	GC16P057359	0.258828	https://www.genecards.org/cgi-bin/carddisp.pl?gene=CCL22
GTF3A	General Transcription Factor IIIA	Protein Coding	35	GC13P027427	0.258828	https://www.genecards.org/cgi-bin/carddisp.pl?gene=GTF3A
CCL14	C-C Motif Chemokine Ligand 14	Protein Coding	34	GC17M041940	0.258828	https://www.genecards.org/cgi-bin/carddisp.pl?gene=CCL14
JAK2	Janus Kinase 2	Protein Coding	50	GC09P004985	0.231503	https://www.genecards.org/cgi-bin/carddisp.pl?gene=JAK2
MYC	MYC Proto-Oncogene, BHLH Transcription Factor	Protein Coding	49	GC08P127735	0.231503	https://www.genecards.org/cgi-bin/carddisp.pl?gene=MYC
NFKB1	Nuclear Factor Kappa B Subunit 1	Protein Coding	49	GC04P102501	0.231503	https://www.genecards.org/cgi-bin/carddisp.pl?gene=NFKB1
NFKB2	Nuclear Factor Kappa B Subunit 2	Protein Coding	49	GC10P102394	0.231503	https://www.genecards.org/cgi-bin/carddisp.pl?gene=NFKB2
CBS	Cystathionine Beta-Synthase	Protein Coding	48	GC21M043053	0.231503	https://www.genecards.org/cgi-bin/carddisp.pl?gene=CBS
CDH1	Cadherin 1	Protein Coding	48	GC16P068737	0.231503	https://www.genecards.org/cgi-bin/carddisp.pl?gene=CDH1
FTH1	Ferritin Heavy Chain 1	Protein Coding	48	GC11M061959	0.231503	https://www.genecards.org/cgi-bin/carddisp.pl?gene=FTH1
GSTP1	Glutathione S-Transferase Pi 1	Protein Coding	48	GC11P067583	0.231503	https://www.genecards.org/cgi-bin/carddisp.pl?gene=GSTP1
UGT1A1	UDP Glucuronosyltransferase Family 1 Member A1	Protein Coding	48	GC02P233760	0.231503	https://www.genecards.org/cgi-bin/carddisp.pl?gene=UGT1A1
DHFR	Dihydrofolate Reductase	Protein Coding	47	GC05M080626	0.231503	https://www.genecards.org/cgi-bin/carddisp.pl?gene=DHFR
PTPN22	Protein Tyrosine Phosphatase Non-Receptor Type 22	Protein Coding	47	GC01M113813	0.231503	https://www.genecards.org/cgi-bin/carddisp.pl?gene=PTPN22
RXRA	Retinoid X Receptor Alpha	Protein Coding	47	GC09P134317	0.231503	https://www.genecards.org/cgi-bin/carddisp.pl?gene=RXRA
EPHX2	Epoxide Hydrolase 2	Protein Coding	46	GC08P027490	0.231503	https://www.genecards.org/cgi-bin/carddisp.pl?gene=EPHX2
F7	Coagulation Factor VII	Protein Coding	46	GC13P113105	0.231503	https://www.genecards.org/cgi-bin/carddisp.pl?gene=F7
KRT18	Keratin 18	Protein Coding	46	GC12P052948	0.231503	https://www.genecards.org/cgi-bin/carddisp.pl?gene=KRT18
PON1	Paraoxonase 1	Protein Coding	46	GC07M095297	0.231503	https://www.genecards.org/cgi-bin/carddisp.pl?gene=PON1
SLC6A4	Solute Carrier Family 6 Member 4	Protein Coding	46	GC17M030194	0.231503	https://www.genecards.org/cgi-bin/carddisp.pl?gene=SLC6A4
TLR7	Toll Like Receptor 7	Protein Coding	46	GC0XP012867	0.231503	https://www.genecards.org/cgi-bin/carddisp.pl?gene=TLR7
TLR8	Toll Like Receptor 8	Protein Coding	46	GC0XP012924	0.231503	https://www.genecards.org/cgi-bin/carddisp.pl?gene=TLR8
BIRC5	Baculoviral IAP Repeat Containing 5	Protein Coding	45	GC17P078214	0.231503	https://www.genecards.org/cgi-bin/carddisp.pl?gene=BIRC5
CNR1	Cannabinoid Receptor 1	Protein Coding	45	GC06M088139	0.231503	https://www.genecards.org/cgi-bin/carddisp.pl?gene=CNR1
COL5A1	Collagen Type V Alpha 1 Chain	Protein Coding	45	GC09P134641	0.231503	https://www.genecards.org/cgi-bin/carddisp.pl?gene=COL5A1
HMOX2	Heme Oxygenase 2	Protein Coding	45	GC16P004474	0.231503	https://www.genecards.org/cgi-bin/carddisp.pl?gene=HMOX2
KL	Klotho	Protein Coding	45	GC13P033016	0.231503	https://www.genecards.org/cgi-bin/carddisp.pl?gene=KL
MTHFD1	Methylenetetrahydrofolate Dehydrogenase, Cyclohydrolase And Formyltetrahydrofolate Synthetase 1	Protein Coding	45	GC14P064388	0.231503	https://www.genecards.org/cgi-bin/carddisp.pl?gene=MTHFD1
EPHA3	EPH Receptor A3	Protein Coding	44	GC03P089077	0.231503	https://www.genecards.org/cgi-bin/carddisp.pl?gene=EPHA3
HSPA1A	Heat Shock Protein Family A (Hsp70) Member 1A	Protein Coding	44	GC06P083713	0.231503	https://www.genecards.org/cgi-bin/carddisp.pl?gene=HSPA1A
IL1R2	Interleukin 1 Receptor Type 2	Protein Coding	44	GC02P101991	0.231503	https://www.genecards.org/cgi-bin/carddisp.pl?gene=IL1R2
IL7R	Interleukin 7 Receptor	Protein Coding	44	GC05P035852	0.231503	https://www.genecards.org/cgi-bin/carddisp.pl?gene=IL7R
PAFAH1B1	Platelet Activating Factor Acetylhydrolase 1b Regulatory Subunit 1	Protein Coding	44	GC17P002593	0.231503	https://www.genecards.org/cgi-bin/carddisp.pl?gene=PAFAH1B1
ADH1B	Alcohol Dehydrogenase 1B (Class I), Beta Polypeptide	Protein Coding	43	GC04M099304	0.231503	https://www.genecards.org/cgi-bin/carddisp.pl?gene=ADH1B
ATP6AP2	ATPase H+ Transporting Accessory Protein 2	Protein Coding	43	GC0XP040582	0.231503	https://www.genecards.org/cgi-bin/carddisp.pl?gene=ATP6AP2
CCR4	C-C Motif Chemokine Receptor 4	Protein Coding	43	GC03P032951	0.231503	https://www.genecards.org/cgi-bin/carddisp.pl?gene=CCR4
CORIN	Corin, Serine Peptidase	Protein Coding	43	GC04M047596	0.231503	https://www.genecards.org/cgi-bin/carddisp.pl?gene=CORIN
HSPA6	Heat Shock Protein Family A (Hsp70) Member 6	Protein Coding	43	GC01P161524	0.231503	https://www.genecards.org/cgi-bin/carddisp.pl?gene=HSPA6
MMP16	Matrix Metallopeptidase 16	Protein Coding	43	GC08M088032	0.231503	https://www.genecards.org/cgi-bin/carddisp.pl?gene=MMP16
NAT1	N-Acetyltransferase 1	Protein Coding	43	GC08P018179	0.231503	https://www.genecards.org/cgi-bin/carddisp.pl?gene=NAT1
PON2	Paraoxonase 2	Protein Coding	43	GC07M095404	0.231503	https://www.genecards.org/cgi-bin/carddisp.pl?gene=PON2
COL5A2	Collagen Type V Alpha 2 Chain	Protein Coding	42	GC02M189031	0.231503	https://www.genecards.org/cgi-bin/carddisp.pl?gene=COL5A2
CPM	Carboxypeptidase M	Protein Coding	42	GC12M068842	0.231503	https://www.genecards.org/cgi-bin/carddisp.pl?gene=CPM
POSTN	Periostin	Protein Coding	42	GC13M037562	0.231503	https://www.genecards.org/cgi-bin/carddisp.pl?gene=POSTN
TCN2	Transcobalamin 2	Protein Coding	42	GC22P036867	0.231503	https://www.genecards.org/cgi-bin/carddisp.pl?gene=TCN2
TRAF2	TNF Receptor Associated Factor 2	Protein Coding	42	GC09P136881	0.231503	https://www.genecards.org/cgi-bin/carddisp.pl?gene=TRAF2
PCBP1	Poly(RC) Binding Protein 1	Protein Coding	41	GC02P070087	0.231503	https://www.genecards.org/cgi-bin/carddisp.pl?gene=PCBP1
PDCD4	Programmed Cell Death 4	Protein Coding	41	GC10P110871	0.231503	https://www.genecards.org/cgi-bin/carddisp.pl?gene=PDCD4
SLC23A1	Solute Carrier Family 23 Member 1	Protein Coding	41	GC05M139377	0.231503	https://www.genecards.org/cgi-bin/carddisp.pl?gene=SLC23A1
SUMF1	Sulfatase Modifying Factor 1	Protein Coding	41	GC03M003700	0.231503	https://www.genecards.org/cgi-bin/carddisp.pl?gene=SUMF1
ADH1C	Alcohol Dehydrogenase 1C (Class I), Gamma Polypeptide	Protein Coding	40	GC04M099336	0.231503	https://www.genecards.org/cgi-bin/carddisp.pl?gene=ADH1C
FOSL2	FOS Like 2, AP-1 Transcription Factor Subunit	Protein Coding	40	GC02P028392	0.231503	https://www.genecards.org/cgi-bin/carddisp.pl?gene=FOSL2
LTA	Lymphotoxin Alpha	Protein Coding	40	GC06P083693	0.231503	https://www.genecards.org/cgi-bin/carddisp.pl?gene=LTA
NFKBIB	NFKB Inhibitor Beta	Protein Coding	40	GC19P038899	0.231503	https://www.genecards.org/cgi-bin/carddisp.pl?gene=NFKBIB
PRMT3	Protein Arginine Methyltransferase 3	Protein Coding	40	GC11P020409	0.231503	https://www.genecards.org/cgi-bin/carddisp.pl?gene=PRMT3
TREM1	Triggering Receptor Expressed On Myeloid Cells 1	Protein Coding	40	GC06M041267	0.231503	https://www.genecards.org/cgi-bin/carddisp.pl?gene=TREM1
HSPA1B	Heat Shock Protein Family A (Hsp70) Member 1B	Protein Coding	39	GC06P083712	0.231503	https://www.genecards.org/cgi-bin/carddisp.pl?gene=HSPA1B
SCGB1A1	Secretoglobin Family 1A Member 1	Protein Coding	39	GC11P062405	0.231503	https://www.genecards.org/cgi-bin/carddisp.pl?gene=SCGB1A1
AOC1	Amine Oxidase Copper Containing 1	Protein Coding	38	GC07P150824	0.231503	https://www.genecards.org/cgi-bin/carddisp.pl?gene=AOC1
CBY1	Chibby Family Member 1, Beta Catenin Antagonist	Protein Coding	38	GC22P038656	0.231503	https://www.genecards.org/cgi-bin/carddisp.pl?gene=CBY1
CCL17	C-C Motif Chemokine Ligand 17	Protein Coding	38	GC16P057414	0.231503	https://www.genecards.org/cgi-bin/carddisp.pl?gene=CCL17
HSPA14	Heat Shock Protein Family A (Hsp70) Member 14	Protein Coding	38	GC10P014858	0.231503	https://www.genecards.org/cgi-bin/carddisp.pl?gene=HSPA14
PGRMC2	Progesterone Receptor Membrane Component 2	Protein Coding	38	GC04M128269	0.231503	https://www.genecards.org/cgi-bin/carddisp.pl?gene=PGRMC2
SRM	Spermidine Synthase	Protein Coding	38	GC01M011054	0.231503	https://www.genecards.org/cgi-bin/carddisp.pl?gene=SRM
TIMP4	TIMP Metallopeptidase Inhibitor 4	Protein Coding	38	GC03M012153	0.231503	https://www.genecards.org/cgi-bin/carddisp.pl?gene=TIMP4
CD48	CD48 Molecule	Protein Coding	37	GC01M160648	0.231503	https://www.genecards.org/cgi-bin/carddisp.pl?gene=CD48
CXCL9	C-X-C Motif Chemokine Ligand 9	Protein Coding	37	GC04M076001	0.231503	https://www.genecards.org/cgi-bin/carddisp.pl?gene=CXCL9
KLRG1	Killer Cell Lectin Like Receptor G1	Protein Coding	37	GC12P008950	0.231503	https://www.genecards.org/cgi-bin/carddisp.pl?gene=KLRG1
PTCRA	Pre T Cell Antigen Receptor Alpha	Protein Coding	37	GC06P042915	0.231503	https://www.genecards.org/cgi-bin/carddisp.pl?gene=PTCRA
CCL26	C-C Motif Chemokine Ligand 26	Protein Coding	36	GC07M075769	0.231503	https://www.genecards.org/cgi-bin/carddisp.pl?gene=CCL26
LST1	Leukocyte Specific Transcript 1	Protein Coding	36	GC06P083696	0.231503	https://www.genecards.org/cgi-bin/carddisp.pl?gene=LST1
AHSP	Alpha Hemoglobin Stabilizing Protein	Protein Coding	35	GC16P031527	0.231503	https://www.genecards.org/cgi-bin/carddisp.pl?gene=AHSP
AMELY	Amelogenin Y-Linked	Protein Coding	28	GC0YM006865	0.231503	https://www.genecards.org/cgi-bin/carddisp.pl?gene=AMELY
MIR222	MicroRNA 222	RNA Gene	21	GC0XM045747	0.231503	https://www.genecards.org/cgi-bin/carddisp.pl?gene=MIR222
BNIP3P1	BCL2 Interacting Protein 3 Pseudogene 1	Pseudogene	8	GC14P028264	0.231503	https://www.genecards.org/cgi-bin/carddisp.pl?gene=BNIP3P1
PGK1P1	Phosphoglycerate Kinase 1 Pseudogene 1	Pseudogene	8	GC0XM068070	0.231503	https://www.genecards.org/cgi-bin/carddisp.pl?gene=PGK1P1
SOD1	Superoxide Dismutase 1	Protein Coding	50	GC21P031659	0.200488	https://www.genecards.org/cgi-bin/carddisp.pl?gene=SOD1
ABCB1	ATP Binding Cassette Subfamily B Member 1	Protein Coding	49	GC07M087504	0.200488	https://www.genecards.org/cgi-bin/carddisp.pl?gene=ABCB1
DNMT3B	DNA Methyltransferase 3 Beta	Protein Coding	49	GC20P032762	0.200488	https://www.genecards.org/cgi-bin/carddisp.pl?gene=DNMT3B
FGFR4	Fibroblast Growth Factor Receptor 4	Protein Coding	49	GC05P177086	0.200488	https://www.genecards.org/cgi-bin/carddisp.pl?gene=FGFR4
PTPRC	Protein Tyrosine Phosphatase Receptor Type C	Protein Coding	49	GC01P198607	0.200488	https://www.genecards.org/cgi-bin/carddisp.pl?gene=PTPRC
PCSK1	Proprotein Convertase Subtilisin/Kexin Type 1	Protein Coding	48	GC05M096391	0.200488	https://www.genecards.org/cgi-bin/carddisp.pl?gene=PCSK1
ABCC1	ATP Binding Cassette Subfamily C Member 1	Protein Coding	47	GC16P015949	0.200488	https://www.genecards.org/cgi-bin/carddisp.pl?gene=ABCC1
BMP1	Bone Morphogenetic Protein 1	Protein Coding	47	GC08P022164	0.200488	https://www.genecards.org/cgi-bin/carddisp.pl?gene=BMP1
GATA3	GATA Binding Protein 3	Protein Coding	47	GC10P008045	0.200488	https://www.genecards.org/cgi-bin/carddisp.pl?gene=GATA3
RAC1	Rac Family Small GTPase 1	Protein Coding	47	GC07P006377	0.200488	https://www.genecards.org/cgi-bin/carddisp.pl?gene=RAC1
SLC2A2	Solute Carrier Family 2 Member 2	Protein Coding	47	GC03M170996	0.200488	https://www.genecards.org/cgi-bin/carddisp.pl?gene=SLC2A2
ABCB4	ATP Binding Cassette Subfamily B Member 4	Protein Coding	46	GC07M087365	0.200488	https://www.genecards.org/cgi-bin/carddisp.pl?gene=ABCB4
CDKN1A	Cyclin Dependent Kinase Inhibitor 1A	Protein Coding	46	GC06P083850	0.200488	https://www.genecards.org/cgi-bin/carddisp.pl?gene=CDKN1A
CYP11A1	Cytochrome P450 Family 11 Subfamily A Member 1	Protein Coding	46	GC15M074337	0.200488	https://www.genecards.org/cgi-bin/carddisp.pl?gene=CYP11A1
LRP1	LDL Receptor Related Protein 1	Protein Coding	46	GC12P057128	0.200488	https://www.genecards.org/cgi-bin/carddisp.pl?gene=LRP1
MC2R	Melanocortin 2 Receptor	Protein Coding	46	GC18M024785	0.200488	https://www.genecards.org/cgi-bin/carddisp.pl?gene=MC2R
NQO1	NAD(P)H Quinone Dehydrogenase 1	Protein Coding	46	GC16M069706	0.200488	https://www.genecards.org/cgi-bin/carddisp.pl?gene=NQO1
CEBPA	CCAAT Enhancer Binding Protein Alpha	Protein Coding	45	GC19M033299	0.200488	https://www.genecards.org/cgi-bin/carddisp.pl?gene=CEBPA
HSP90B1	Heat Shock Protein 90 Beta Family Member 1	Protein Coding	45	GC12P103930	0.200488	https://www.genecards.org/cgi-bin/carddisp.pl?gene=HSP90B1
LEP	Leptin	Protein Coding	45	GC07P128241	0.200488	https://www.genecards.org/cgi-bin/carddisp.pl?gene=LEP
CYP2E1	Cytochrome P450 Family 2 Subfamily E Member 1	Protein Coding	44	GC10P133520	0.200488	https://www.genecards.org/cgi-bin/carddisp.pl?gene=CYP2E1
HMGB1	High Mobility Group Box 1	Protein Coding	44	GC13M030456	0.200488	https://www.genecards.org/cgi-bin/carddisp.pl?gene=HMGB1
NR5A2	Nuclear Receptor Subfamily 5 Group A Member 2	Protein Coding	44	GC01P199996	0.200488	https://www.genecards.org/cgi-bin/carddisp.pl?gene=NR5A2
PCSK7	Proprotein Convertase Subtilisin/Kexin Type 7	Protein Coding	44	GC11M117199	0.200488	https://www.genecards.org/cgi-bin/carddisp.pl?gene=PCSK7
SERPINA6	Serpin Family A Member 6	Protein Coding	44	GC14M101180	0.200488	https://www.genecards.org/cgi-bin/carddisp.pl?gene=SERPINA6
SLC2A4	Solute Carrier Family 2 Member 4	Protein Coding	44	GC17P011137	0.200488	https://www.genecards.org/cgi-bin/carddisp.pl?gene=SLC2A4
TBX21	T-Box Transcription Factor 21	Protein Coding	44	GC17P047733	0.200488	https://www.genecards.org/cgi-bin/carddisp.pl?gene=TBX21
FOXA2	Forkhead Box A2	Protein Coding	43	GC20M022581	0.200488	https://www.genecards.org/cgi-bin/carddisp.pl?gene=FOXA2
PCSK2	Proprotein Convertase Subtilisin/Kexin Type 2	Protein Coding	43	GC20P017226	0.200488	https://www.genecards.org/cgi-bin/carddisp.pl?gene=PCSK2
PDYN	Prodynorphin	Protein Coding	43	GC20M001978	0.200488	https://www.genecards.org/cgi-bin/carddisp.pl?gene=PDYN
S1PR3	Sphingosine-1-Phosphate Receptor 3	Protein Coding	43	GC09P089316	0.200488	https://www.genecards.org/cgi-bin/carddisp.pl?gene=S1PR3
COX5A	Cytochrome C Oxidase Subunit 5A	Protein Coding	42	GC15M074919	0.200488	https://www.genecards.org/cgi-bin/carddisp.pl?gene=COX5A
S1PR1	Sphingosine-1-Phosphate Receptor 1	Protein Coding	42	GC01P101236	0.200488	https://www.genecards.org/cgi-bin/carddisp.pl?gene=S1PR1
S1PR2	Sphingosine-1-Phosphate Receptor 2	Protein Coding	42	GC19M010223	0.200488	https://www.genecards.org/cgi-bin/carddisp.pl?gene=S1PR2
ATP6V1G3	ATPase H+ Transporting V1 Subunit G3	Protein Coding	41	GC01M198492	0.200488	https://www.genecards.org/cgi-bin/carddisp.pl?gene=ATP6V1G3
BDKRB1	Bradykinin Receptor B1	Protein Coding	41	GC14P096296	0.200488	https://www.genecards.org/cgi-bin/carddisp.pl?gene=BDKRB1
CA6	Carbonic Anhydrase 6	Protein Coding	41	GC01P008945	0.200488	https://www.genecards.org/cgi-bin/carddisp.pl?gene=CA6
CCL20	C-C Motif Chemokine Ligand 20	Protein Coding	41	GC02P227842	0.200488	https://www.genecards.org/cgi-bin/carddisp.pl?gene=CCL20
CTTN	Cortactin	Protein Coding	41	GC11P070398	0.200488	https://www.genecards.org/cgi-bin/carddisp.pl?gene=CTTN
IL3	Interleukin 3	Protein Coding	41	GC05P132060	0.200488	https://www.genecards.org/cgi-bin/carddisp.pl?gene=IL3
MC3R	Melanocortin 3 Receptor	Protein Coding	41	GC20P056248	0.200488	https://www.genecards.org/cgi-bin/carddisp.pl?gene=MC3R
PCSK6	Proprotein Convertase Subtilisin/Kexin Type 6	Protein Coding	41	GC15M117314	0.200488	https://www.genecards.org/cgi-bin/carddisp.pl?gene=PCSK6
RPS27A	Ribosomal Protein S27a	Protein Coding	41	GC02P055231	0.200488	https://www.genecards.org/cgi-bin/carddisp.pl?gene=RPS27A
BACE2	Beta-Secretase 2	Protein Coding	40	GC21P041168	0.200488	https://www.genecards.org/cgi-bin/carddisp.pl?gene=BACE2
GSTM1	Glutathione S-Transferase Mu 1	Protein Coding	40	GC01P109687	0.200488	https://www.genecards.org/cgi-bin/carddisp.pl?gene=GSTM1
IL7	Interleukin 7	Protein Coding	40	GC08M078689	0.200488	https://www.genecards.org/cgi-bin/carddisp.pl?gene=IL7
MC5R	Melanocortin 5 Receptor	Protein Coding	40	GC18P013824	0.200488	https://www.genecards.org/cgi-bin/carddisp.pl?gene=MC5R
IL15RA	Interleukin 15 Receptor Subunit Alpha	Protein Coding	39	GC10M005943	0.200488	https://www.genecards.org/cgi-bin/carddisp.pl?gene=IL15RA
LILRB4	Leukocyte Immunoglobulin Like Receptor B4	Protein Coding	39	GC19P054643	0.200488	https://www.genecards.org/cgi-bin/carddisp.pl?gene=LILRB4
MGAT5	Alpha-1,6-Mannosylglycoprotein 6-Beta-N-Acetylglucosaminyltransferase	Protein Coding	39	GC02P134119	0.200488	https://www.genecards.org/cgi-bin/carddisp.pl?gene=MGAT5
SLC2A8	Solute Carrier Family 2 Member 8	Protein Coding	39	GC09P127398	0.200488	https://www.genecards.org/cgi-bin/carddisp.pl?gene=SLC2A8
CLIC4	Chloride Intracellular Channel 4	Protein Coding	38	GC01P024745	0.200488	https://www.genecards.org/cgi-bin/carddisp.pl?gene=CLIC4
DAP	Death Associated Protein	Protein Coding	38	GC05M010679	0.200488	https://www.genecards.org/cgi-bin/carddisp.pl?gene=DAP
NDRG4	NDRG Family Member 4	Protein Coding	38	GC16P058462	0.200488	https://www.genecards.org/cgi-bin/carddisp.pl?gene=NDRG4
TPM4	Tropomyosin 4	Protein Coding	38	GC19P066197	0.200488	https://www.genecards.org/cgi-bin/carddisp.pl?gene=TPM4
CCL4	C-C Motif Chemokine Ligand 4	Protein Coding	37	GC17P036103	0.200488	https://www.genecards.org/cgi-bin/carddisp.pl?gene=CCL4
CLIC3	Chloride Intracellular Channel 3	Protein Coding	37	GC09M136994	0.200488	https://www.genecards.org/cgi-bin/carddisp.pl?gene=CLIC3
CRCP	CGRP Receptor Component	Protein Coding	37	GC07P066114	0.200488	https://www.genecards.org/cgi-bin/carddisp.pl?gene=CRCP
CRLF2	Cytokine Receptor Like Factor 2	Protein Coding	37	GC0XM001190	0.200488	https://www.genecards.org/cgi-bin/carddisp.pl?gene=CRLF2
PENK	Proenkephalin	Protein Coding	37	GC08M056436	0.200488	https://www.genecards.org/cgi-bin/carddisp.pl?gene=PENK
CSN1S1	Casein Alpha S1	Protein Coding	36	GC04P069932	0.200488	https://www.genecards.org/cgi-bin/carddisp.pl?gene=CSN1S1
PCSK4	Proprotein Convertase Subtilisin/Kexin Type 4	Protein Coding	36	GC19M001481	0.200488	https://www.genecards.org/cgi-bin/carddisp.pl?gene=PCSK4
KIR3DL3	Killer Cell Immunoglobulin Like Receptor, Three Ig Domains And Long Cytoplasmic Tail 3	Protein Coding	34	GC19P068015	0.200488	https://www.genecards.org/cgi-bin/carddisp.pl?gene=KIR3DL3
ANXA2R	Annexin A2 Receptor	Protein Coding	27	GC05M043465	0.200488	https://www.genecards.org/cgi-bin/carddisp.pl?gene=ANXA2R
MIR29C	MicroRNA 29c	RNA Gene	18	GC01M207802	0.200488	https://www.genecards.org/cgi-bin/carddisp.pl?gene=MIR29C
PTEN	Phosphatase And Tensin Homolog	Protein Coding	50	GC10P092487	0.163697	https://www.genecards.org/cgi-bin/carddisp.pl?gene=PTEN
TYK2	Tyrosine Kinase 2	Protein Coding	50	GC19M010350	0.163697	https://www.genecards.org/cgi-bin/carddisp.pl?gene=TYK2
AGTR1	Angiotensin II Receptor Type 1	Protein Coding	48	GC03P148697	0.163697	https://www.genecards.org/cgi-bin/carddisp.pl?gene=AGTR1
ALB	Albumin	Protein Coding	48	GC04P073397	0.163697	https://www.genecards.org/cgi-bin/carddisp.pl?gene=ALB
MAOA	Monoamine Oxidase A	Protein Coding	48	GC0XP043654	0.163697	https://www.genecards.org/cgi-bin/carddisp.pl?gene=MAOA
NGF	Nerve Growth Factor	Protein Coding	47	GC01M115285	0.163697	https://www.genecards.org/cgi-bin/carddisp.pl?gene=NGF
ABCA1	ATP Binding Cassette Subfamily A Member 1	Protein Coding	46	GC09M104781	0.163697	https://www.genecards.org/cgi-bin/carddisp.pl?gene=ABCA1
ACE2	Angiotensin Converting Enzyme 2	Protein Coding	46	GC0XM015494	0.163697	https://www.genecards.org/cgi-bin/carddisp.pl?gene=ACE2
AMHR2	Anti-Mullerian Hormone Receptor Type 2	Protein Coding	46	GC12P053423	0.163697	https://www.genecards.org/cgi-bin/carddisp.pl?gene=AMHR2
ENTPD1	Ectonucleoside Triphosphate Diphosphohydrolase 1	Protein Coding	46	GC10P095711	0.163697	https://www.genecards.org/cgi-bin/carddisp.pl?gene=ENTPD1
SIRT1	Sirtuin 1	Protein Coding	46	GC10P067884	0.163697	https://www.genecards.org/cgi-bin/carddisp.pl?gene=SIRT1
C1QA	Complement C1q A Chain	Protein Coding	45	GC01P022636	0.163697	https://www.genecards.org/cgi-bin/carddisp.pl?gene=C1QA
FBN1	Fibrillin 1	Protein Coding	45	GC15M048408	0.163697	https://www.genecards.org/cgi-bin/carddisp.pl?gene=FBN1
GATA6	GATA Binding Protein 6	Protein Coding	45	GC18P022169	0.163697	https://www.genecards.org/cgi-bin/carddisp.pl?gene=GATA6
NR3C2	Nuclear Receptor Subfamily 3 Group C Member 2	Protein Coding	45	GC04M148078	0.163697	https://www.genecards.org/cgi-bin/carddisp.pl?gene=NR3C2
PCK2	Phosphoenolpyruvate Carboxykinase 2, Mitochondrial	Protein Coding	45	GC14P024094	0.163697	https://www.genecards.org/cgi-bin/carddisp.pl?gene=PCK2
SLC18A2	Solute Carrier Family 18 Member A2	Protein Coding	45	GC10P117241	0.163697	https://www.genecards.org/cgi-bin/carddisp.pl?gene=SLC18A2
TGFBR3	Transforming Growth Factor Beta Receptor 3	Protein Coding	45	GC01M091680	0.163697	https://www.genecards.org/cgi-bin/carddisp.pl?gene=TGFBR3
ATP6V0A2	ATPase H+ Transporting V0 Subunit A2	Protein Coding	44	GC12P123712	0.163697	https://www.genecards.org/cgi-bin/carddisp.pl?gene=ATP6V0A2
CCR5	C-C Motif Chemokine Receptor 5	Protein Coding	44	GC03P046776	0.163697	https://www.genecards.org/cgi-bin/carddisp.pl?gene=CCR5
CNR2	Cannabinoid Receptor 2	Protein Coding	44	GC01M023870	0.163697	https://www.genecards.org/cgi-bin/carddisp.pl?gene=CNR2
CPB2	Carboxypeptidase B2	Protein Coding	44	GC13M046053	0.163697	https://www.genecards.org/cgi-bin/carddisp.pl?gene=CPB2
CRAT	Carnitine O-Acetyltransferase	Protein Coding	44	GC09M129094	0.163697	https://www.genecards.org/cgi-bin/carddisp.pl?gene=CRAT
CRYAB	Crystallin Alpha B	Protein Coding	44	GC11M111908	0.163697	https://www.genecards.org/cgi-bin/carddisp.pl?gene=CRYAB
HRH1	Histamine Receptor H1	Protein Coding	44	GC03P012473	0.163697	https://www.genecards.org/cgi-bin/carddisp.pl?gene=HRH1
MMP15	Matrix Metallopeptidase 15	Protein Coding	44	GC16P058025	0.163697	https://www.genecards.org/cgi-bin/carddisp.pl?gene=MMP15
NTN1	Netrin 1	Protein Coding	44	GC17P011249	0.163697	https://www.genecards.org/cgi-bin/carddisp.pl?gene=NTN1
NUMB	NUMB Endocytic Adaptor Protein	Protein Coding	44	GC14M073275	0.163697	https://www.genecards.org/cgi-bin/carddisp.pl?gene=NUMB
PRDX6	Peroxiredoxin 6	Protein Coding	44	GC01P173477	0.163697	https://www.genecards.org/cgi-bin/carddisp.pl?gene=PRDX6
ROBO1	Roundabout Guidance Receptor 1	Protein Coding	44	GC03M078597	0.163697	https://www.genecards.org/cgi-bin/carddisp.pl?gene=ROBO1
SOX2	SRY-Box Transcription Factor 2	Protein Coding	44	GC03P181711	0.163697	https://www.genecards.org/cgi-bin/carddisp.pl?gene=SOX2
TFPI	Tissue Factor Pathway Inhibitor	Protein Coding	44	GC02M187464	0.163697	https://www.genecards.org/cgi-bin/carddisp.pl?gene=TFPI
THBD	Thrombomodulin	Protein Coding	44	GC20M023026	0.163697	https://www.genecards.org/cgi-bin/carddisp.pl?gene=THBD
UCP2	Uncoupling Protein 2	Protein Coding	44	GC11M073974	0.163697	https://www.genecards.org/cgi-bin/carddisp.pl?gene=UCP2
AMH	Anti-Mullerian Hormone	Protein Coding	43	GC19P002938	0.163697	https://www.genecards.org/cgi-bin/carddisp.pl?gene=AMH
ANGPTL4	Angiopoietin Like 4	Protein Coding	43	GC19P008363	0.163697	https://www.genecards.org/cgi-bin/carddisp.pl?gene=ANGPTL4
BCL6	BCL6 Transcription Repressor	Protein Coding	43	GC03M187721	0.163697	https://www.genecards.org/cgi-bin/carddisp.pl?gene=BCL6
ELN	Elastin	Protein Coding	43	GC07P074027	0.163697	https://www.genecards.org/cgi-bin/carddisp.pl?gene=ELN
FOXP2	Forkhead Box P2	Protein Coding	43	GC07P114086	0.163697	https://www.genecards.org/cgi-bin/carddisp.pl?gene=FOXP2
IL17RA	Interleukin 17 Receptor A	Protein Coding	43	GC22P018684	0.163697	https://www.genecards.org/cgi-bin/carddisp.pl?gene=IL17RA
SLC22A3	Solute Carrier Family 22 Member 3	Protein Coding	43	GC06P160348	0.163697	https://www.genecards.org/cgi-bin/carddisp.pl?gene=SLC22A3
TAP2	Transporter 2, ATP Binding Cassette Subfamily B Member	Protein Coding	43	GC06M032821	0.163697	https://www.genecards.org/cgi-bin/carddisp.pl?gene=TAP2
TCF3	Transcription Factor 3	Protein Coding	43	GC19M001609	0.163697	https://www.genecards.org/cgi-bin/carddisp.pl?gene=TCF3
ALDH3A1	Aldehyde Dehydrogenase 3 Family Member A1	Protein Coding	42	GC17M019737	0.163697	https://www.genecards.org/cgi-bin/carddisp.pl?gene=ALDH3A1
CST3	Cystatin C	Protein Coding	42	GC20M023667	0.163697	https://www.genecards.org/cgi-bin/carddisp.pl?gene=CST3
DLK1	Delta Like Non-Canonical Notch Ligand 1	Protein Coding	42	GC14P109771	0.163697	https://www.genecards.org/cgi-bin/carddisp.pl?gene=DLK1
EMP2	Epithelial Membrane Protein 2	Protein Coding	42	GC16M010541	0.163697	https://www.genecards.org/cgi-bin/carddisp.pl?gene=EMP2
ICAM2	Intercellular Adhesion Molecule 2	Protein Coding	42	GC17M064002	0.163697	https://www.genecards.org/cgi-bin/carddisp.pl?gene=ICAM2
IL12A	Interleukin 12A	Protein Coding	42	GC03P159988	0.163697	https://www.genecards.org/cgi-bin/carddisp.pl?gene=IL12A
IRF2	Interferon Regulatory Factor 2	Protein Coding	42	GC04M184387	0.163697	https://www.genecards.org/cgi-bin/carddisp.pl?gene=IRF2
MAOB	Monoamine Oxidase B	Protein Coding	42	GC0XM043766	0.163697	https://www.genecards.org/cgi-bin/carddisp.pl?gene=MAOB
NSD1	Nuclear Receptor Binding SET Domain Protein 1	Protein Coding	42	GC05P177138	0.163697	https://www.genecards.org/cgi-bin/carddisp.pl?gene=NSD1
SLC13A5	Solute Carrier Family 13 Member 5	Protein Coding	42	GC17M006684	0.163697	https://www.genecards.org/cgi-bin/carddisp.pl?gene=SLC13A5
TPP1	Tripeptidyl Peptidase 1	Protein Coding	42	GC11M006660	0.163697	https://www.genecards.org/cgi-bin/carddisp.pl?gene=TPP1
AKR1C1	Aldo-Keto Reductase Family 1 Member C1	Protein Coding	41	GC10P004963	0.163697	https://www.genecards.org/cgi-bin/carddisp.pl?gene=AKR1C1
CXCR1	C-X-C Motif Chemokine Receptor 1	Protein Coding	41	GC02M218162	0.163697	https://www.genecards.org/cgi-bin/carddisp.pl?gene=CXCR1
FOXA1	Forkhead Box A1	Protein Coding	41	GC14M037589	0.163697	https://www.genecards.org/cgi-bin/carddisp.pl?gene=FOXA1
IFI16	Interferon Gamma Inducible Protein 16	Protein Coding	41	GC01P158969	0.163697	https://www.genecards.org/cgi-bin/carddisp.pl?gene=IFI16
RXFP2	Relaxin Family Peptide Receptor 2	Protein Coding	41	GC13P031739	0.163697	https://www.genecards.org/cgi-bin/carddisp.pl?gene=RXFP2
SELE	Selectin E	Protein Coding	41	GC01M169722	0.163697	https://www.genecards.org/cgi-bin/carddisp.pl?gene=SELE
SELPLG	Selectin P Ligand	Protein Coding	41	GC12M108621	0.163697	https://www.genecards.org/cgi-bin/carddisp.pl?gene=SELPLG
SOX17	SRY-Box Transcription Factor 17	Protein Coding	41	GC08P054457	0.163697	https://www.genecards.org/cgi-bin/carddisp.pl?gene=SOX17
TNFRSF6B	TNF Receptor Superfamily Member 6b	Protein Coding	41	GC20P063696	0.163697	https://www.genecards.org/cgi-bin/carddisp.pl?gene=TNFRSF6B
WNT6	Wnt Family Member 6	Protein Coding	41	GC02P218859	0.163697	https://www.genecards.org/cgi-bin/carddisp.pl?gene=WNT6
ETS2	ETS Proto-Oncogene 2, Transcription Factor	Protein Coding	40	GC21P038805	0.163697	https://www.genecards.org/cgi-bin/carddisp.pl?gene=ETS2
LGR6	Leucine Rich Repeat Containing G Protein-Coupled Receptor 6	Protein Coding	40	GC01P202193	0.163697	https://www.genecards.org/cgi-bin/carddisp.pl?gene=LGR6
MEST	Mesoderm Specific Transcript	Protein Coding	40	GC07P130486	0.163697	https://www.genecards.org/cgi-bin/carddisp.pl?gene=MEST
OTX1	Orthodenticle Homeobox 1	Protein Coding	40	GC02P063050	0.163697	https://www.genecards.org/cgi-bin/carddisp.pl?gene=OTX1
APOBEC3A	Apolipoprotein B MRNA Editing Enzyme Catalytic Subunit 3A	Protein Coding	39	GC22P038952	0.163697	https://www.genecards.org/cgi-bin/carddisp.pl?gene=APOBEC3A
GABRP	Gamma-Aminobutyric Acid Type A Receptor Subunit Pi	Protein Coding	39	GC05P170763	0.163697	https://www.genecards.org/cgi-bin/carddisp.pl?gene=GABRP
LRG1	Leucine Rich Alpha-2-Glycoprotein 1	Protein Coding	39	GC19M005467	0.163697	https://www.genecards.org/cgi-bin/carddisp.pl?gene=LRG1
MADCAM1	Mucosal Vascular Addressin Cell Adhesion Molecule 1	Protein Coding	39	GC19P002778	0.163697	https://www.genecards.org/cgi-bin/carddisp.pl?gene=MADCAM1
PEG10	Paternally Expressed 10	Protein Coding	39	GC07P094656	0.163697	https://www.genecards.org/cgi-bin/carddisp.pl?gene=PEG10
ANKRD11	Ankyrin Repeat Domain Containing 11	Protein Coding	38	GC16M089267	0.163697	https://www.genecards.org/cgi-bin/carddisp.pl?gene=ANKRD11
CD68	CD68 Molecule	Protein Coding	38	GC17P007579	0.163697	https://www.genecards.org/cgi-bin/carddisp.pl?gene=CD68
CXCR6	C-X-C Motif Chemokine Receptor 6	Protein Coding	38	GC03P046765	0.163697	https://www.genecards.org/cgi-bin/carddisp.pl?gene=CXCR6
DEFB1	Defensin Beta 1	Protein Coding	38	GC08M006870	0.163697	https://www.genecards.org/cgi-bin/carddisp.pl?gene=DEFB1
GH2	Growth Hormone 2	Protein Coding	38	GC17M063880	0.163697	https://www.genecards.org/cgi-bin/carddisp.pl?gene=GH2
GSDMD	Gasdermin D	Protein Coding	38	GC08P143553	0.163697	https://www.genecards.org/cgi-bin/carddisp.pl?gene=GSDMD
IFI27	Interferon Alpha Inducible Protein 27	Protein Coding	38	GC14P094104	0.163697	https://www.genecards.org/cgi-bin/carddisp.pl?gene=IFI27
ITLN1	Intelectin 1	Protein Coding	38	GC01M160876	0.163697	https://www.genecards.org/cgi-bin/carddisp.pl?gene=ITLN1
MGAT3	Beta-1,4-Mannosyl-Glycoprotein 4-Beta-N-Acetylglucosaminyltransferase	Protein Coding	38	GC22P039447	0.163697	https://www.genecards.org/cgi-bin/carddisp.pl?gene=MGAT3
SERPINA12	Serpin Family A Member 12	Protein Coding	38	GC14M094487	0.163697	https://www.genecards.org/cgi-bin/carddisp.pl?gene=SERPINA12
GPER1	G Protein-Coupled Estrogen Receptor 1	Protein Coding	37	GC07P002054	0.163697	https://www.genecards.org/cgi-bin/carddisp.pl?gene=GPER1
IER3	Immediate Early Response 3	Protein Coding	37	GC06M030743	0.163697	https://www.genecards.org/cgi-bin/carddisp.pl?gene=IER3
LGALS4	Galectin 4	Protein Coding	37	GC19M065749	0.163697	https://www.genecards.org/cgi-bin/carddisp.pl?gene=LGALS4
YBX3	Y-Box Binding Protein 3	Protein Coding	37	GC12M021116	0.163697	https://www.genecards.org/cgi-bin/carddisp.pl?gene=YBX3
CCL16	C-C Motif Chemokine Ligand 16	Protein Coding	36	GC17M035976	0.163697	https://www.genecards.org/cgi-bin/carddisp.pl?gene=CCL16
CXCL14	C-X-C Motif Chemokine Ligand 14	Protein Coding	36	GC05M135617	0.163697	https://www.genecards.org/cgi-bin/carddisp.pl?gene=CXCL14
LAIR2	Leukocyte Associated Immunoglobulin Like Receptor 2	Protein Coding	36	GC19P067370	0.163697	https://www.genecards.org/cgi-bin/carddisp.pl?gene=LAIR2
LGALS7	Galectin 7	Protein Coding	36	GC19M038770	0.163697	https://www.genecards.org/cgi-bin/carddisp.pl?gene=LGALS7
DEFB4A	Defensin Beta 4A	Protein Coding	34	GC08P007895	0.163697	https://www.genecards.org/cgi-bin/carddisp.pl?gene=DEFB4A
PRAP1	Proline Rich Acidic Protein 1	Protein Coding	34	GC10P133347	0.163697	https://www.genecards.org/cgi-bin/carddisp.pl?gene=PRAP1
ERVFRD-1	Endogenous Retrovirus Group FRD Member 1, Envelope	Protein Coding	33	GC06M011103	0.163697	https://www.genecards.org/cgi-bin/carddisp.pl?gene=ERVFRD-1
TBXT	T-Box Transcription Factor T	Protein Coding	33	GC06M166158	0.163697	https://www.genecards.org/cgi-bin/carddisp.pl?gene=TBXT
TROAP	Trophinin Associated Protein	Protein Coding	33	GC12P049323	0.163697	https://www.genecards.org/cgi-bin/carddisp.pl?gene=TROAP
UCN2	Urocortin 2	Protein Coding	32	GC03M048561	0.163697	https://www.genecards.org/cgi-bin/carddisp.pl?gene=UCN2
KIR2DL2	Killer Cell Immunoglobulin Like Receptor, Two Ig Domains And Long Cytoplasmic Tail 2	Protein Coding	25	GC19Mr00108	0.163697	https://www.genecards.org/cgi-bin/carddisp.pl?gene=KIR2DL2
MALAT1	Metastasis Associated Lung Adenocarcinoma Transcript 1	RNA Gene	24	GC11P069984	0.163697	https://www.genecards.org/cgi-bin/carddisp.pl?gene=MALAT1
MIR184	MicroRNA 184	RNA Gene	24	GC15P079209	0.163697	https://www.genecards.org/cgi-bin/carddisp.pl?gene=MIR184
MIR149	MicroRNA 149	RNA Gene	22	GC02P240456	0.163697	https://www.genecards.org/cgi-bin/carddisp.pl?gene=MIR149
MIR365A	MicroRNA 365a	RNA Gene	20	GC16P014309	0.163697	https://www.genecards.org/cgi-bin/carddisp.pl?gene=MIR365A
MIMT1	MER1 Repeat Containing Imprinted Transcript 1	RNA Gene	17	GC19P056840	0.163697	https://www.genecards.org/cgi-bin/carddisp.pl?gene=MIMT1
MIR365B	MicroRNA 365b	RNA Gene	15	GC17P055071	0.163697	https://www.genecards.org/cgi-bin/carddisp.pl?gene=MIR365B
ERBB2	Erb-B2 Receptor Tyrosine Kinase 2	Protein Coding	52	GC17P039687	0.115752	https://www.genecards.org/cgi-bin/carddisp.pl?gene=ERBB2
ERBB3	Erb-B2 Receptor Tyrosine Kinase 3	Protein Coding	51	GC12P057264	0.115752	https://www.genecards.org/cgi-bin/carddisp.pl?gene=ERBB3
ALK	ALK Receptor Tyrosine Kinase	Protein Coding	50	GC02M029190	0.115752	https://www.genecards.org/cgi-bin/carddisp.pl?gene=ALK
CDK6	Cyclin Dependent Kinase 6	Protein Coding	50	GC07M092604	0.115752	https://www.genecards.org/cgi-bin/carddisp.pl?gene=CDK6
IDH2	Isocitrate Dehydrogenase (NADP(+)) 2	Protein Coding	50	GC15M090083	0.115752	https://www.genecards.org/cgi-bin/carddisp.pl?gene=IDH2
IKBKB	Inhibitor Of Nuclear Factor Kappa B Kinase Subunit Beta	Protein Coding	50	GC08P042271	0.115752	https://www.genecards.org/cgi-bin/carddisp.pl?gene=IKBKB
TGFBR1	Transforming Growth Factor Beta Receptor 1	Protein Coding	50	GC09P099104	0.115752	https://www.genecards.org/cgi-bin/carddisp.pl?gene=TGFBR1
CFTR	CF Transmembrane Conductance Regulator	Protein Coding	49	GC07P117287	0.115752	https://www.genecards.org/cgi-bin/carddisp.pl?gene=CFTR
CHUK	Component Of Inhibitor Of Nuclear Factor Kappa B Kinase Complex	Protein Coding	49	GC10M100188	0.115752	https://www.genecards.org/cgi-bin/carddisp.pl?gene=CHUK
DNMT1	DNA Methyltransferase 1	Protein Coding	49	GC19M010133	0.115752	https://www.genecards.org/cgi-bin/carddisp.pl?gene=DNMT1
DNMT3A	DNA Methyltransferase 3 Alpha	Protein Coding	49	GC02M025228	0.115752	https://www.genecards.org/cgi-bin/carddisp.pl?gene=DNMT3A
FLT4	Fms Related Receptor Tyrosine Kinase 4	Protein Coding	49	GC05M180607	0.115752	https://www.genecards.org/cgi-bin/carddisp.pl?gene=FLT4
ITGB3	Integrin Subunit Beta 3	Protein Coding	49	GC17P055923	0.115752	https://www.genecards.org/cgi-bin/carddisp.pl?gene=ITGB3
MPO	Myeloperoxidase	Protein Coding	49	GC17M058269	0.115752	https://www.genecards.org/cgi-bin/carddisp.pl?gene=MPO
TGFBR2	Transforming Growth Factor Beta Receptor 2	Protein Coding	49	GC03P030623	0.115752	https://www.genecards.org/cgi-bin/carddisp.pl?gene=TGFBR2
UCHL1	Ubiquitin C-Terminal Hydrolase L1	Protein Coding	49	GC04P041256	0.115752	https://www.genecards.org/cgi-bin/carddisp.pl?gene=UCHL1
BMPR2	Bone Morphogenetic Protein Receptor Type 2	Protein Coding	48	GC02P202376	0.115752	https://www.genecards.org/cgi-bin/carddisp.pl?gene=BMPR2
GAD1	Glutamate Decarboxylase 1	Protein Coding	48	GC02P170813	0.115752	https://www.genecards.org/cgi-bin/carddisp.pl?gene=GAD1
LEPR	Leptin Receptor	Protein Coding	48	GC01P065421	0.115752	https://www.genecards.org/cgi-bin/carddisp.pl?gene=LEPR
NR5A1	Nuclear Receptor Subfamily 5 Group A Member 1	Protein Coding	48	GC09M124481	0.115752	https://www.genecards.org/cgi-bin/carddisp.pl?gene=NR5A1
TNFRSF10B	TNF Receptor Superfamily Member 10b	Protein Coding	48	GC08M023020	0.115752	https://www.genecards.org/cgi-bin/carddisp.pl?gene=TNFRSF10B
AGT	Angiotensinogen	Protein Coding	47	GC01M230702	0.115752	https://www.genecards.org/cgi-bin/carddisp.pl?gene=AGT
GSK3B	Glycogen Synthase Kinase 3 Beta	Protein Coding	47	GC03M119821	0.115752	https://www.genecards.org/cgi-bin/carddisp.pl?gene=GSK3B
MAP3K1	Mitogen-Activated Protein Kinase Kinase Kinase 1	Protein Coding	47	GC05P056815	0.115752	https://www.genecards.org/cgi-bin/carddisp.pl?gene=MAP3K1
SERPINA1	Serpin Family A Member 1	Protein Coding	47	GC14M094376	0.115752	https://www.genecards.org/cgi-bin/carddisp.pl?gene=SERPINA1
SERPINC1	Serpin Family C Member 1	Protein Coding	47	GC01M174559	0.115752	https://www.genecards.org/cgi-bin/carddisp.pl?gene=SERPINC1
STAT5B	Signal Transducer And Activator Of Transcription 5B	Protein Coding	47	GC17M042199	0.115752	https://www.genecards.org/cgi-bin/carddisp.pl?gene=STAT5B
TBK1	TANK Binding Kinase 1	Protein Coding	47	GC12P064451	0.115752	https://www.genecards.org/cgi-bin/carddisp.pl?gene=TBK1
VWF	Von Willebrand Factor	Protein Coding	47	GC12M005917	0.115752	https://www.genecards.org/cgi-bin/carddisp.pl?gene=VWF
WNT7A	Wnt Family Member 7A	Protein Coding	47	GC03M020715	0.115752	https://www.genecards.org/cgi-bin/carddisp.pl?gene=WNT7A
GRN	Granulin Precursor	Protein Coding	46	GC17P044345	0.115752	https://www.genecards.org/cgi-bin/carddisp.pl?gene=GRN
HSPD1	Heat Shock Protein Family D (Hsp60) Member 1	Protein Coding	46	GC02M197486	0.115752	https://www.genecards.org/cgi-bin/carddisp.pl?gene=HSPD1
IKBKG	Inhibitor Of Nuclear Factor Kappa B Kinase Regulatory Subunit Gamma	Protein Coding	46	GC0XP154541	0.115752	https://www.genecards.org/cgi-bin/carddisp.pl?gene=IKBKG
KAT2B	Lysine Acetyltransferase 2B	Protein Coding	46	GC03P020043	0.115752	https://www.genecards.org/cgi-bin/carddisp.pl?gene=KAT2B
PIK3CB	Phosphatidylinositol-4,5-Bisphosphate 3-Kinase Catalytic Subunit Beta	Protein Coding	46	GC03M138652	0.115752	https://www.genecards.org/cgi-bin/carddisp.pl?gene=PIK3CB
ADORA2B	Adenosine A2b Receptor	Protein Coding	45	GC17P015851	0.115752	https://www.genecards.org/cgi-bin/carddisp.pl?gene=ADORA2B
AKR1C3	Aldo-Keto Reductase Family 1 Member C3	Protein Coding	45	GC10P005035	0.115752	https://www.genecards.org/cgi-bin/carddisp.pl?gene=AKR1C3
CASP4	Caspase 4	Protein Coding	45	GC11M104942	0.115752	https://www.genecards.org/cgi-bin/carddisp.pl?gene=CASP4
CCND3	Cyclin D3	Protein Coding	45	GC06M041934	0.115752	https://www.genecards.org/cgi-bin/carddisp.pl?gene=CCND3
CFI	Complement Factor I	Protein Coding	45	GC04M109732	0.115752	https://www.genecards.org/cgi-bin/carddisp.pl?gene=CFI
DCC	DCC Netrin 1 Receptor	Protein Coding	45	GC18P052340	0.115752	https://www.genecards.org/cgi-bin/carddisp.pl?gene=DCC
GJB1	Gap Junction Protein Beta 1	Protein Coding	45	GC0XP071212	0.115752	https://www.genecards.org/cgi-bin/carddisp.pl?gene=GJB1
GP1BA	Glycoprotein Ib Platelet Subunit Alpha	Protein Coding	45	GC17P004932	0.115752	https://www.genecards.org/cgi-bin/carddisp.pl?gene=GP1BA
HLA-B	Major Histocompatibility Complex, Class I, B	Protein Coding	45	GC06M065915	0.115752	https://www.genecards.org/cgi-bin/carddisp.pl?gene=HLA-B
HLA-DRA	Major Histocompatibility Complex, Class II, DR Alpha	Protein Coding	45	GC06P032439	0.115752	https://www.genecards.org/cgi-bin/carddisp.pl?gene=HLA-DRA
IFIH1	Interferon Induced With Helicase C Domain 1	Protein Coding	45	GC02M162267	0.115752	https://www.genecards.org/cgi-bin/carddisp.pl?gene=IFIH1
ITGB5	Integrin Subunit Beta 5	Protein Coding	45	GC03M124761	0.115752	https://www.genecards.org/cgi-bin/carddisp.pl?gene=ITGB5
KLK3	Kallikrein Related Peptidase 3	Protein Coding	45	GC19P050854	0.115752	https://www.genecards.org/cgi-bin/carddisp.pl?gene=KLK3
KYNU	Kynureninase	Protein Coding	45	GC02P142877	0.115752	https://www.genecards.org/cgi-bin/carddisp.pl?gene=KYNU
LNPEP	Leucyl And Cystinyl Aminopeptidase	Protein Coding	45	GC05P096935	0.115752	https://www.genecards.org/cgi-bin/carddisp.pl?gene=LNPEP
NRG1	Neuregulin 1	Protein Coding	45	GC08P031639	0.115752	https://www.genecards.org/cgi-bin/carddisp.pl?gene=NRG1
PLA2G2A	Phospholipase A2 Group IIA	Protein Coding	45	GC01M019975	0.115752	https://www.genecards.org/cgi-bin/carddisp.pl?gene=PLA2G2A
PTGIR	Prostaglandin I2 Receptor	Protein Coding	45	GC19M065976	0.115752	https://www.genecards.org/cgi-bin/carddisp.pl?gene=PTGIR
RB1	RB Transcriptional Corepressor 1	Protein Coding	45	GC13P048303	0.115752	https://www.genecards.org/cgi-bin/carddisp.pl?gene=RB1
TAP1	Transporter 1, ATP Binding Cassette Subfamily B Member	Protein Coding	45	GC06M066023	0.115752	https://www.genecards.org/cgi-bin/carddisp.pl?gene=TAP1
TPH2	Tryptophan Hydroxylase 2	Protein Coding	45	GC12P071938	0.115752	https://www.genecards.org/cgi-bin/carddisp.pl?gene=TPH2
ACTG2	Actin Gamma 2, Smooth Muscle	Protein Coding	44	GC02P073892	0.115752	https://www.genecards.org/cgi-bin/carddisp.pl?gene=ACTG2
AGER	Advanced Glycosylation End-Product Specific Receptor	Protein Coding	44	GC06M032180	0.115752	https://www.genecards.org/cgi-bin/carddisp.pl?gene=AGER
ATP2B4	ATPase Plasma Membrane Ca2+ Transporting 4	Protein Coding	44	GC01P203626	0.115752	https://www.genecards.org/cgi-bin/carddisp.pl?gene=ATP2B4
CCNA2	Cyclin A2	Protein Coding	44	GC04M121816	0.115752	https://www.genecards.org/cgi-bin/carddisp.pl?gene=CCNA2
CCNB1	Cyclin B1	Protein Coding	44	GC05P069167	0.115752	https://www.genecards.org/cgi-bin/carddisp.pl?gene=CCNB1
CCR3	C-C Motif Chemokine Receptor 3	Protein Coding	44	GC03P046771	0.115752	https://www.genecards.org/cgi-bin/carddisp.pl?gene=CCR3
CD38	CD38 Molecule	Protein Coding	44	GC04P018197	0.115752	https://www.genecards.org/cgi-bin/carddisp.pl?gene=CD38
CD59	CD59 Molecule (CD59 Blood Group)	Protein Coding	44	GC11M033704	0.115752	https://www.genecards.org/cgi-bin/carddisp.pl?gene=CD59
CD81	CD81 Molecule	Protein Coding	44	GC11P002532	0.115752	https://www.genecards.org/cgi-bin/carddisp.pl?gene=CD81
ECM1	Extracellular Matrix Protein 1	Protein Coding	44	GC01P150508	0.115752	https://www.genecards.org/cgi-bin/carddisp.pl?gene=ECM1
EFEMP1	EGF Containing Fibulin Extracellular Matrix Protein 1	Protein Coding	44	GC02M055865	0.115752	https://www.genecards.org/cgi-bin/carddisp.pl?gene=EFEMP1
FBLN1	Fibulin 1	Protein Coding	44	GC22P045502	0.115752	https://www.genecards.org/cgi-bin/carddisp.pl?gene=FBLN1
FCGR3A	Fc Gamma Receptor IIIa	Protein Coding	44	GC01M161541	0.115752	https://www.genecards.org/cgi-bin/carddisp.pl?gene=FCGR3A
MMP11	Matrix Metallopeptidase 11	Protein Coding	44	GC22P023768	0.115752	https://www.genecards.org/cgi-bin/carddisp.pl?gene=MMP11
NR2F1	Nuclear Receptor Subfamily 2 Group F Member 1	Protein Coding	44	GC05P093583	0.115752	https://www.genecards.org/cgi-bin/carddisp.pl?gene=NR2F1
SCP2	Sterol Carrier Protein 2	Protein Coding	44	GC01P052927	0.115752	https://www.genecards.org/cgi-bin/carddisp.pl?gene=SCP2
SELP	Selectin P	Protein Coding	44	GC01M169558	0.115752	https://www.genecards.org/cgi-bin/carddisp.pl?gene=SELP
SLC22A2	Solute Carrier Family 22 Member 2	Protein Coding	44	GC06M160190	0.115752	https://www.genecards.org/cgi-bin/carddisp.pl?gene=SLC22A2
SLC9A3R1	SLC9A3 Regulator 1	Protein Coding	44	GC17P074749	0.115752	https://www.genecards.org/cgi-bin/carddisp.pl?gene=SLC9A3R1
STAR	Steroidogenic Acute Regulatory Protein	Protein Coding	44	GC08M038145	0.115752	https://www.genecards.org/cgi-bin/carddisp.pl?gene=STAR
TNK2	Tyrosine Kinase Non Receptor 2	Protein Coding	44	GC03M195863	0.115752	https://www.genecards.org/cgi-bin/carddisp.pl?gene=TNK2
TXN	Thioredoxin	Protein Coding	44	GC09M110243	0.115752	https://www.genecards.org/cgi-bin/carddisp.pl?gene=TXN
VAV1	Vav Guanine Nucleotide Exchange Factor 1	Protein Coding	44	GC19P006772	0.115752	https://www.genecards.org/cgi-bin/carddisp.pl?gene=VAV1
YWHAQ	Tyrosine 3-Monooxygenase/Tryptophan 5-Monooxygenase Activation Protein Theta	Protein Coding	44	GC02M009583	0.115752	https://www.genecards.org/cgi-bin/carddisp.pl?gene=YWHAQ
ATF1	Activating Transcription Factor 1	Protein Coding	43	GC12P050763	0.115752	https://www.genecards.org/cgi-bin/carddisp.pl?gene=ATF1
CDC45	Cell Division Cycle 45	Protein Coding	43	GC22P019479	0.115752	https://www.genecards.org/cgi-bin/carddisp.pl?gene=CDC45
CHGA	Chromogranin A	Protein Coding	43	GC14P092944	0.115752	https://www.genecards.org/cgi-bin/carddisp.pl?gene=CHGA
FAM20C	FAM20C Golgi Associated Secretory Pathway Kinase	Protein Coding	43	GC07P000192	0.115752	https://www.genecards.org/cgi-bin/carddisp.pl?gene=FAM20C
GYG1	Glycogenin 1	Protein Coding	43	GC03P148991	0.115752	https://www.genecards.org/cgi-bin/carddisp.pl?gene=GYG1
PRDM1	PR/SET Domain 1	Protein Coding	43	GC06P105993	0.115752	https://www.genecards.org/cgi-bin/carddisp.pl?gene=PRDM1
PTGES3	Prostaglandin E Synthase 3	Protein Coding	43	GC12M056866	0.115752	https://www.genecards.org/cgi-bin/carddisp.pl?gene=PTGES3
SOAT1	Sterol O-Acyltransferase 1	Protein Coding	43	GC01P179262	0.115752	https://www.genecards.org/cgi-bin/carddisp.pl?gene=SOAT1
APOD	Apolipoprotein D	Protein Coding	42	GC03M195568	0.115752	https://www.genecards.org/cgi-bin/carddisp.pl?gene=APOD
ARID1A	AT-Rich Interaction Domain 1A	Protein Coding	42	GC01P026693	0.115752	https://www.genecards.org/cgi-bin/carddisp.pl?gene=ARID1A
ARNT	Aryl Hydrocarbon Receptor Nuclear Translocator	Protein Coding	42	GC01M150809	0.115752	https://www.genecards.org/cgi-bin/carddisp.pl?gene=ARNT
CAPN5	Calpain 5	Protein Coding	42	GC11P077066	0.115752	https://www.genecards.org/cgi-bin/carddisp.pl?gene=CAPN5
CD163	CD163 Molecule	Protein Coding	42	GC12M007819	0.115752	https://www.genecards.org/cgi-bin/carddisp.pl?gene=CD163
CEACAM5	CEA Cell Adhesion Molecule 5	Protein Coding	42	GC19P066761	0.115752	https://www.genecards.org/cgi-bin/carddisp.pl?gene=CEACAM5
CLCN5	Chloride Voltage-Gated Channel 5	Protein Coding	42	GC0XP049922	0.115752	https://www.genecards.org/cgi-bin/carddisp.pl?gene=CLCN5
EEF1A1	Eukaryotic Translation Elongation Factor 1 Alpha 1	Protein Coding	42	GC06M073515	0.115752	https://www.genecards.org/cgi-bin/carddisp.pl?gene=EEF1A1
EFNB2	Ephrin B2	Protein Coding	42	GC13M106489	0.115752	https://www.genecards.org/cgi-bin/carddisp.pl?gene=EFNB2
HRH2	Histamine Receptor H2	Protein Coding	42	GC05P175659	0.115752	https://www.genecards.org/cgi-bin/carddisp.pl?gene=HRH2
IL21	Interleukin 21	Protein Coding	42	GC04M122612	0.115752	https://www.genecards.org/cgi-bin/carddisp.pl?gene=IL21
MAP3K14	Mitogen-Activated Protein Kinase Kinase Kinase 14	Protein Coding	42	GC17M045263	0.115752	https://www.genecards.org/cgi-bin/carddisp.pl?gene=MAP3K14
NID1	Nidogen 1	Protein Coding	42	GC01M235975	0.115752	https://www.genecards.org/cgi-bin/carddisp.pl?gene=NID1
ORAI1	ORAI Calcium Release-Activated Calcium Modulator 1	Protein Coding	42	GC12P126225	0.115752	https://www.genecards.org/cgi-bin/carddisp.pl?gene=ORAI1
PAM	Peptidylglycine Alpha-Amidating Monooxygenase	Protein Coding	42	GC05P102753	0.115752	https://www.genecards.org/cgi-bin/carddisp.pl?gene=PAM
PDCD6IP	Programmed Cell Death 6 Interacting Protein	Protein Coding	42	GC03P033798	0.115752	https://www.genecards.org/cgi-bin/carddisp.pl?gene=PDCD6IP
POU2F1	POU Class 2 Homeobox 1	Protein Coding	42	GC01P167190	0.115752	https://www.genecards.org/cgi-bin/carddisp.pl?gene=POU2F1
PRDX3	Peroxiredoxin 3	Protein Coding	42	GC10M119167	0.115752	https://www.genecards.org/cgi-bin/carddisp.pl?gene=PRDX3
PTPRZ1	Protein Tyrosine Phosphatase Receptor Type Z1	Protein Coding	42	GC07P121873	0.115752	https://www.genecards.org/cgi-bin/carddisp.pl?gene=PTPRZ1
S100A10	S100 Calcium Binding Protein A10	Protein Coding	42	GC01M152214	0.115752	https://www.genecards.org/cgi-bin/carddisp.pl?gene=S100A10
SFRP1	Secreted Frizzled Related Protein 1	Protein Coding	42	GC08M041262	0.115752	https://www.genecards.org/cgi-bin/carddisp.pl?gene=SFRP1
SULT2A1	Sulfotransferase Family 2A Member 1	Protein Coding	42	GC19M047870	0.115752	https://www.genecards.org/cgi-bin/carddisp.pl?gene=SULT2A1
TIA1	TIA1 Cytotoxic Granule Associated RNA Binding Protein	Protein Coding	42	GC02M070209	0.115752	https://www.genecards.org/cgi-bin/carddisp.pl?gene=TIA1
TOLLIP	Toll Interacting Protein	Protein Coding	42	GC11M001274	0.115752	https://www.genecards.org/cgi-bin/carddisp.pl?gene=TOLLIP
TPH1	Tryptophan Hydroxylase 1	Protein Coding	42	GC11M018040	0.115752	https://www.genecards.org/cgi-bin/carddisp.pl?gene=TPH1
ALDH9A1	Aldehyde Dehydrogenase 9 Family Member A1	Protein Coding	41	GC01M165679	0.115752	https://www.genecards.org/cgi-bin/carddisp.pl?gene=ALDH9A1
ANXA3	Annexin A3	Protein Coding	41	GC04P078551	0.115752	https://www.genecards.org/cgi-bin/carddisp.pl?gene=ANXA3
APOBEC3G	Apolipoprotein B MRNA Editing Enzyme Catalytic Subunit 3G	Protein Coding	41	GC22P039282	0.115752	https://www.genecards.org/cgi-bin/carddisp.pl?gene=APOBEC3G
AREG	Amphiregulin	Protein Coding	41	GC04P074445	0.115752	https://www.genecards.org/cgi-bin/carddisp.pl?gene=AREG
BMI1	BMI1 Proto-Oncogene, Polycomb Ring Finger	Protein Coding	41	GC10P022326	0.115752	https://www.genecards.org/cgi-bin/carddisp.pl?gene=BMI1
IAPP	Islet Amyloid Polypeptide	Protein Coding	41	GC12P021354	0.115752	https://www.genecards.org/cgi-bin/carddisp.pl?gene=IAPP
IFNB1	Interferon Beta 1	Protein Coding	41	GC09M021077	0.115752	https://www.genecards.org/cgi-bin/carddisp.pl?gene=IFNB1
KLK15	Kallikrein Related Peptidase 15	Protein Coding	41	GC19M050825	0.115752	https://www.genecards.org/cgi-bin/carddisp.pl?gene=KLK15
MLXIPL	MLX Interacting Protein Like	Protein Coding	41	GC07M073593	0.115752	https://www.genecards.org/cgi-bin/carddisp.pl?gene=MLXIPL
NEO1	Neogenin 1	Protein Coding	41	GC15P073051	0.115752	https://www.genecards.org/cgi-bin/carddisp.pl?gene=NEO1
PPBP	Pro-Platelet Basic Protein	Protein Coding	41	GC04M073986	0.115752	https://www.genecards.org/cgi-bin/carddisp.pl?gene=PPBP
RGS2	Regulator Of G Protein Signaling 2	Protein Coding	41	GC01P192809	0.115752	https://www.genecards.org/cgi-bin/carddisp.pl?gene=RGS2
S100A8	S100 Calcium Binding Protein A8	Protein Coding	41	GC01M153391	0.115752	https://www.genecards.org/cgi-bin/carddisp.pl?gene=S100A8
S100A9	S100 Calcium Binding Protein A9	Protein Coding	41	GC01P153357	0.115752	https://www.genecards.org/cgi-bin/carddisp.pl?gene=S100A9
SERPINE2	Serpin Family E Member 2	Protein Coding	41	GC02M223975	0.115752	https://www.genecards.org/cgi-bin/carddisp.pl?gene=SERPINE2
TTPA	Alpha Tocopherol Transfer Protein	Protein Coding	41	GC08M063048	0.115752	https://www.genecards.org/cgi-bin/carddisp.pl?gene=TTPA
ADAM28	ADAM Metallopeptidase Domain 28	Protein Coding	40	GC08P024294	0.115752	https://www.genecards.org/cgi-bin/carddisp.pl?gene=ADAM28
CCNE2	Cyclin E2	Protein Coding	40	GC08M094879	0.115752	https://www.genecards.org/cgi-bin/carddisp.pl?gene=CCNE2
ELF1	E74 Like ETS Transcription Factor 1	Protein Coding	40	GC13M040977	0.115752	https://www.genecards.org/cgi-bin/carddisp.pl?gene=ELF1
FIBP	FGF1 Intracellular Binding Protein	Protein Coding	40	GC11M089826	0.115752	https://www.genecards.org/cgi-bin/carddisp.pl?gene=FIBP
FRZB	Frizzled Related Protein	Protein Coding	40	GC02M182833	0.115752	https://www.genecards.org/cgi-bin/carddisp.pl?gene=FRZB
GPR55	G Protein-Coupled Receptor 55	Protein Coding	40	GC02M230907	0.115752	https://www.genecards.org/cgi-bin/carddisp.pl?gene=GPR55
IL16	Interleukin 16	Protein Coding	40	GC15P081159	0.115752	https://www.genecards.org/cgi-bin/carddisp.pl?gene=IL16
LGALS2	Galectin 2	Protein Coding	40	GC22M037570	0.115752	https://www.genecards.org/cgi-bin/carddisp.pl?gene=LGALS2
NAGS	N-Acetylglutamate Synthase	Protein Coding	40	GC17P044004	0.115752	https://www.genecards.org/cgi-bin/carddisp.pl?gene=NAGS
OGN	Osteoglycin	Protein Coding	40	GC09M092383	0.115752	https://www.genecards.org/cgi-bin/carddisp.pl?gene=OGN
PLIN2	Perilipin 2	Protein Coding	40	GC09M019169	0.115752	https://www.genecards.org/cgi-bin/carddisp.pl?gene=PLIN2
RNASE3	Ribonuclease A Family Member 3	Protein Coding	40	GC14P020891	0.115752	https://www.genecards.org/cgi-bin/carddisp.pl?gene=RNASE3
S100A1	S100 Calcium Binding Protein A1	Protein Coding	40	GC01P153627	0.115752	https://www.genecards.org/cgi-bin/carddisp.pl?gene=S100A1
SAA1	Serum Amyloid A1	Protein Coding	40	GC11P018510	0.115752	https://www.genecards.org/cgi-bin/carddisp.pl?gene=SAA1
SH3BP2	SH3 Domain Binding Protein 2	Protein Coding	40	GC04P002794	0.115752	https://www.genecards.org/cgi-bin/carddisp.pl?gene=SH3BP2
SRSF2	Serine And Arginine Rich Splicing Factor 2	Protein Coding	40	GC17M076734	0.115752	https://www.genecards.org/cgi-bin/carddisp.pl?gene=SRSF2
ST3GAL4	ST3 Beta-Galactoside Alpha-2,3-Sialyltransferase 4	Protein Coding	40	GC11P126355	0.115752	https://www.genecards.org/cgi-bin/carddisp.pl?gene=ST3GAL4
TFF3	Trefoil Factor 3	Protein Coding	40	GC21M042311	0.115752	https://www.genecards.org/cgi-bin/carddisp.pl?gene=TFF3
AZU1	Azurocidin 1	Protein Coding	39	GC19P000825	0.115752	https://www.genecards.org/cgi-bin/carddisp.pl?gene=AZU1
CD200	CD200 Molecule	Protein Coding	39	GC03P112332	0.115752	https://www.genecards.org/cgi-bin/carddisp.pl?gene=CD200
CLDN4	Claudin 4	Protein Coding	39	GC07P073799	0.115752	https://www.genecards.org/cgi-bin/carddisp.pl?gene=CLDN4
EXOSC9	Exosome Component 9	Protein Coding	39	GC04P121801	0.115752	https://www.genecards.org/cgi-bin/carddisp.pl?gene=EXOSC9
INSL3	Insulin Like 3	Protein Coding	39	GC19M017816	0.115752	https://www.genecards.org/cgi-bin/carddisp.pl?gene=INSL3
KLF13	Kruppel Like Factor 13	Protein Coding	39	GC15P031326	0.115752	https://www.genecards.org/cgi-bin/carddisp.pl?gene=KLF13
PF4	Platelet Factor 4	Protein Coding	39	GC04M073980	0.115752	https://www.genecards.org/cgi-bin/carddisp.pl?gene=PF4
RPS5	Ribosomal Protein S5	Protein Coding	39	GC19P058386	0.115752	https://www.genecards.org/cgi-bin/carddisp.pl?gene=RPS5
SLPI	Secretory Leukocyte Peptidase Inhibitor	Protein Coding	39	GC20M045252	0.115752	https://www.genecards.org/cgi-bin/carddisp.pl?gene=SLPI
SMARCD3	SWI/SNF Related, Matrix Associated, Actin Dependent Regulator Of Chromatin, Subfamily D, Member 3	Protein Coding	39	GC07M151238	0.115752	https://www.genecards.org/cgi-bin/carddisp.pl?gene=SMARCD3
TPSB2	Tryptase Beta 2	Protein Coding	39	GC16M001227	0.115752	https://www.genecards.org/cgi-bin/carddisp.pl?gene=TPSB2
TSPAN5	Tetraspanin 5	Protein Coding	39	GC04M098470	0.115752	https://www.genecards.org/cgi-bin/carddisp.pl?gene=TSPAN5
UNC5B	Unc-5 Netrin Receptor B	Protein Coding	39	GC10P071212	0.115752	https://www.genecards.org/cgi-bin/carddisp.pl?gene=UNC5B
CD200R1	CD200 Receptor 1	Protein Coding	38	GC03M112921	0.115752	https://www.genecards.org/cgi-bin/carddisp.pl?gene=CD200R1
CLEC12A	C-Type Lectin Domain Family 12 Member A	Protein Coding	38	GC12P009951	0.115752	https://www.genecards.org/cgi-bin/carddisp.pl?gene=CLEC12A
ELL	Elongation Factor For RNA Polymerase II	Protein Coding	38	GC19M018443	0.115752	https://www.genecards.org/cgi-bin/carddisp.pl?gene=ELL
HSPB2	Heat Shock Protein Family B (Small) Member 2	Protein Coding	38	GC11P111917	0.115752	https://www.genecards.org/cgi-bin/carddisp.pl?gene=HSPB2
NTN4	Netrin 4	Protein Coding	38	GC12M095657	0.115752	https://www.genecards.org/cgi-bin/carddisp.pl?gene=NTN4
PI3	Peptidase Inhibitor 3	Protein Coding	38	GC20P045174	0.115752	https://www.genecards.org/cgi-bin/carddisp.pl?gene=PI3
PIGF	Phosphatidylinositol Glycan Anchor Biosynthesis Class F	Protein Coding	38	GC02M046580	0.115752	https://www.genecards.org/cgi-bin/carddisp.pl?gene=PIGF
RNLS	Renalase, FAD Dependent Amine Oxidase	Protein Coding	38	GC10M088180	0.115752	https://www.genecards.org/cgi-bin/carddisp.pl?gene=RNLS
RPL29	Ribosomal Protein L29	Protein Coding	38	GC03M052033	0.115752	https://www.genecards.org/cgi-bin/carddisp.pl?gene=RPL29
SIGLEC6	Sialic Acid Binding Ig Like Lectin 6	Protein Coding	38	GC19M051517	0.115752	https://www.genecards.org/cgi-bin/carddisp.pl?gene=SIGLEC6
CLEC4D	C-Type Lectin Domain Family 4 Member D	Protein Coding	37	GC12P008509	0.115752	https://www.genecards.org/cgi-bin/carddisp.pl?gene=CLEC4D
CRISPLD2	Cysteine Rich Secretory Protein LCCL Domain Containing 2	Protein Coding	37	GC16P084819	0.115752	https://www.genecards.org/cgi-bin/carddisp.pl?gene=CRISPLD2
NTAN1	N-Terminal Asparagine Amidase	Protein Coding	37	GC16M015037	0.115752	https://www.genecards.org/cgi-bin/carddisp.pl?gene=NTAN1
PROKR1	Prokineticin Receptor 1	Protein Coding	37	GC02P068643	0.115752	https://www.genecards.org/cgi-bin/carddisp.pl?gene=PROKR1
CPQ	Carboxypeptidase Q	Protein Coding	36	GC08P096645	0.115752	https://www.genecards.org/cgi-bin/carddisp.pl?gene=CPQ
INHBC	Inhibin Subunit Beta C	Protein Coding	36	GC12P057434	0.115752	https://www.genecards.org/cgi-bin/carddisp.pl?gene=INHBC
MAGEA11	MAGE Family Member A11	Protein Coding	36	GC0XP149688	0.115752	https://www.genecards.org/cgi-bin/carddisp.pl?gene=MAGEA11
MMP28	Matrix Metallopeptidase 28	Protein Coding	36	GC17M035756	0.115752	https://www.genecards.org/cgi-bin/carddisp.pl?gene=MMP28
NANOG	Nanog Homeobox	Protein Coding	36	GC12P007787	0.115752	https://www.genecards.org/cgi-bin/carddisp.pl?gene=NANOG
TNFSF8	TNF Superfamily Member 8	Protein Coding	36	GC09M114893	0.115752	https://www.genecards.org/cgi-bin/carddisp.pl?gene=TNFSF8
GNL3L	G Protein Nucleolar 3 Like	Protein Coding	35	GC0XP054628	0.115752	https://www.genecards.org/cgi-bin/carddisp.pl?gene=GNL3L
ZNF318	Zinc Finger Protein 318	Protein Coding	35	GC06M066206	0.115752	https://www.genecards.org/cgi-bin/carddisp.pl?gene=ZNF318
ADPRH	ADP-Ribosylarginine Hydrolase	Protein Coding	34	GC03P119579	0.115752	https://www.genecards.org/cgi-bin/carddisp.pl?gene=ADPRH
ERVW-1	Endogenous Retrovirus Group W Member 1, Envelope	Protein Coding	34	GC07M092468	0.115752	https://www.genecards.org/cgi-bin/carddisp.pl?gene=ERVW-1
FCRL6	Fc Receptor Like 6	Protein Coding	34	GC01P159800	0.115752	https://www.genecards.org/cgi-bin/carddisp.pl?gene=FCRL6
GPHA2	Glycoprotein Hormone Subunit Alpha 2	Protein Coding	34	GC11M089739	0.115752	https://www.genecards.org/cgi-bin/carddisp.pl?gene=GPHA2
S100G	S100 Calcium Binding Protein G	Protein Coding	34	GC0XP016668	0.115752	https://www.genecards.org/cgi-bin/carddisp.pl?gene=S100G
KLRF1	Killer Cell Lectin Like Receptor F1	Protein Coding	33	GC12P021196	0.115752	https://www.genecards.org/cgi-bin/carddisp.pl?gene=KLRF1
TMBIM4	Transmembrane BAX Inhibitor Motif Containing 4	Protein Coding	33	GC12M066135	0.115752	https://www.genecards.org/cgi-bin/carddisp.pl?gene=TMBIM4
TNFAIP8L2	TNF Alpha Induced Protein 8 Like 2	Protein Coding	33	GC01P151156	0.115752	https://www.genecards.org/cgi-bin/carddisp.pl?gene=TNFAIP8L2
HLA-DRB3	Major Histocompatibility Complex, Class II, DR Beta 3	Protein Coding	29	GC06Mn03715	0.115752	https://www.genecards.org/cgi-bin/carddisp.pl?gene=HLA-DRB3
SOX2-OT	SOX2 Overlapping Transcript	RNA Gene	23	GC03P180989	0.115752	https://www.genecards.org/cgi-bin/carddisp.pl?gene=SOX2-OT
MIR125A	MicroRNA 125a	RNA Gene	22	GC19P067235	0.115752	https://www.genecards.org/cgi-bin/carddisp.pl?gene=MIR125A
MIR28	MicroRNA 28	RNA Gene	20	GC03P188688	0.115752	https://www.genecards.org/cgi-bin/carddisp.pl?gene=MIR28
MIR494	MicroRNA 494	RNA Gene	18	GC14P109997	0.115752	https://www.genecards.org/cgi-bin/carddisp.pl?gene=MIR494
HSD3BP4	Hydroxy-Delta-5-Steroid Dehydrogenase, 3 Beta, Pseudogene 4	Pseudogene	12	GC01P119563	0.115752	https://www.genecards.org/cgi-bin/carddisp.pl?gene=HSD3BP4
LOC108281111	PAX9 Promoter Region	Biological Region	2	GC14P036660	0.115752	https://www.genecards.org/cgi-bin/carddisp.pl?gene=LOC108281111

## Sheet: Supplementary Table S8
Supplementary Table S8 Genes linked to embryo implantation identified in the GeneCards database.
Gene Symbol	Description	Category	Gifts	GC Id	Relevance score	GeneCards Link
LIF	LIF Interleukin 6 Family Cytokine	Protein Coding	40	GC22M030240	19.8681	https://www.genecards.org/cgi-bin/carddisp.pl?gene=LIF
TRO	Trophinin	Protein Coding	37	GC0XP054920	17.1933	https://www.genecards.org/cgi-bin/carddisp.pl?gene=TRO
IL1B	Interleukin 1 Beta	Protein Coding	45	GC02M112829	14.8797	https://www.genecards.org/cgi-bin/carddisp.pl?gene=IL1B
VEGFA	Vascular Endothelial Growth Factor A	Protein Coding	46	GC06P043770	14.0223	https://www.genecards.org/cgi-bin/carddisp.pl?gene=VEGFA
TP53	Tumor Protein P53	Protein Coding	50	GC17M007661	13.6296	https://www.genecards.org/cgi-bin/carddisp.pl?gene=TP53
POU5F1	POU Class 5 Homeobox 1	Protein Coding	44	GC06M065909	13.511	https://www.genecards.org/cgi-bin/carddisp.pl?gene=POU5F1
CDH1	Cadherin 1	Protein Coding	48	GC16P068737	12.9651	https://www.genecards.org/cgi-bin/carddisp.pl?gene=CDH1
IGF2	Insulin Like Growth Factor 2	Protein Coding	46	GC11M003294	12.7	https://www.genecards.org/cgi-bin/carddisp.pl?gene=IGF2
BMP2	Bone Morphogenetic Protein 2	Protein Coding	44	GC20P006767	12.6665	https://www.genecards.org/cgi-bin/carddisp.pl?gene=BMP2
BYSL	Bystin Like	Protein Coding	37	GC06P083904	12.5025	https://www.genecards.org/cgi-bin/carddisp.pl?gene=BYSL
CGA	Glycoprotein Hormones, Alpha Polypeptide	Protein Coding	42	GC06M087085	11.6388	https://www.genecards.org/cgi-bin/carddisp.pl?gene=CGA
TNF	Tumor Necrosis Factor	Protein Coding	49	GC06P083695	11.5258	https://www.genecards.org/cgi-bin/carddisp.pl?gene=TNF
BMP4	Bone Morphogenetic Protein 4	Protein Coding	46	GC14M053949	11.434	https://www.genecards.org/cgi-bin/carddisp.pl?gene=BMP4
REC114	REC114 Meiotic Recombination Protein	Protein Coding	28	GC15P073443	11.1547	https://www.genecards.org/cgi-bin/carddisp.pl?gene=REC114
PGR	Progesterone Receptor	Protein Coding	47	GC11M101030	10.9629	https://www.genecards.org/cgi-bin/carddisp.pl?gene=PGR
GJB2	Gap Junction Protein Beta 2	Protein Coding	45	GC13M020187	10.9462	https://www.genecards.org/cgi-bin/carddisp.pl?gene=GJB2
IGF1	Insulin Like Growth Factor 1	Protein Coding	46	GC12M102395	10.4981	https://www.genecards.org/cgi-bin/carddisp.pl?gene=IGF1
NANOG	Nanog Homeobox	Protein Coding	36	GC12P007787	10.3327	https://www.genecards.org/cgi-bin/carddisp.pl?gene=NANOG
PADI6	Peptidyl Arginine Deiminase 6	Protein Coding	37	GC01P017851	10.1754	https://www.genecards.org/cgi-bin/carddisp.pl?gene=PADI6
FGF8	Fibroblast Growth Factor 8	Protein Coding	45	GC10M101770	9.91545	https://www.genecards.org/cgi-bin/carddisp.pl?gene=FGF8
IL6	Interleukin 6	Protein Coding	47	GC07P022725	9.86714	https://www.genecards.org/cgi-bin/carddisp.pl?gene=IL6
TROAP	Trophinin Associated Protein	Protein Coding	33	GC12P049323	9.86587	https://www.genecards.org/cgi-bin/carddisp.pl?gene=TROAP
HOXA10	Homeobox A10	Protein Coding	40	GC07M027593	9.73808	https://www.genecards.org/cgi-bin/carddisp.pl?gene=HOXA10
MMP9	Matrix Metallopeptidase 9	Protein Coding	52	GC20P046008	9.66749	https://www.genecards.org/cgi-bin/carddisp.pl?gene=MMP9
GNRH1	Gonadotropin Releasing Hormone 1	Protein Coding	39	GC08M025419	9.63138	https://www.genecards.org/cgi-bin/carddisp.pl?gene=GNRH1
KHDC3L	KH Domain Containing 3 Like, Subcortical Maternal Complex Member	Protein Coding	32	GC06P073362	9.61216	https://www.genecards.org/cgi-bin/carddisp.pl?gene=KHDC3L
IL1A	Interleukin 1 Alpha	Protein Coding	42	GC02M112773	9.55247	https://www.genecards.org/cgi-bin/carddisp.pl?gene=IL1A
EGF	Epidermal Growth Factor	Protein Coding	49	GC04P109912	9.35809	https://www.genecards.org/cgi-bin/carddisp.pl?gene=EGF
EMP2	Epithelial Membrane Protein 2	Protein Coding	42	GC16M010541	9.33848	https://www.genecards.org/cgi-bin/carddisp.pl?gene=EMP2
NOG	Noggin	Protein Coding	45	GC17P056593	9.33478	https://www.genecards.org/cgi-bin/carddisp.pl?gene=NOG
H19	H19 Imprinted Maternally Expressed Transcript	RNA Gene	28	GC11M001995	9.32434	https://www.genecards.org/cgi-bin/carddisp.pl?gene=H19
ITGB1	Integrin Subunit Beta 1	Protein Coding	48	GC10M033116	9.14919	https://www.genecards.org/cgi-bin/carddisp.pl?gene=ITGB1
SHH	Sonic Hedgehog Signaling Molecule	Protein Coding	48	GC07M155799	9.1101	https://www.genecards.org/cgi-bin/carddisp.pl?gene=SHH
MMP2	Matrix Metallopeptidase 2	Protein Coding	50	GC16P055390	9.09604	https://www.genecards.org/cgi-bin/carddisp.pl?gene=MMP2
LIFR	LIF Receptor Subunit Alpha	Protein Coding	45	GC05M038475	8.96521	https://www.genecards.org/cgi-bin/carddisp.pl?gene=LIFR
FGF2	Fibroblast Growth Factor 2	Protein Coding	44	GC04P122826	8.84188	https://www.genecards.org/cgi-bin/carddisp.pl?gene=FGF2
MTHFR	Methylenetetrahydrofolate Reductase	Protein Coding	46	GC01M011785	8.69317	https://www.genecards.org/cgi-bin/carddisp.pl?gene=MTHFR
NLRP5	NLR Family Pyrin Domain Containing 5	Protein Coding	37	GC19P067427	8.67323	https://www.genecards.org/cgi-bin/carddisp.pl?gene=NLRP5
TGFB1	Transforming Growth Factor Beta 1	Protein Coding	49	GC19M041301	8.62313	https://www.genecards.org/cgi-bin/carddisp.pl?gene=TGFB1
FUT7	Fucosyltransferase 7	Protein Coding	40	GC09M137030	8.6129	https://www.genecards.org/cgi-bin/carddisp.pl?gene=FUT7
SPP1	Secreted Phosphoprotein 1	Protein Coding	44	GC04P087975	8.55682	https://www.genecards.org/cgi-bin/carddisp.pl?gene=SPP1
CD36	CD36 Molecule	Protein Coding	46	GC07P080369	8.54758	https://www.genecards.org/cgi-bin/carddisp.pl?gene=CD36
CGB5	Chorionic Gonadotropin Subunit Beta 5	Protein Coding	33	GC19P049043	8.43479	https://www.genecards.org/cgi-bin/carddisp.pl?gene=CGB5
CTNNB1	Catenin Beta 1	Protein Coding	50	GC03P041236	8.35088	https://www.genecards.org/cgi-bin/carddisp.pl?gene=CTNNB1
TEAD4	TEA Domain Transcription Factor 4	Protein Coding	40	GC12P002959	8.16573	https://www.genecards.org/cgi-bin/carddisp.pl?gene=TEAD4
PAEP	Progestagen Associated Endometrial Protein	Protein Coding	40	GC09P135561	7.97956	https://www.genecards.org/cgi-bin/carddisp.pl?gene=PAEP
CDX2	Caudal Type Homeobox 2	Protein Coding	41	GC13M027962	7.9252	https://www.genecards.org/cgi-bin/carddisp.pl?gene=CDX2
PTGS2	Prostaglandin-Endoperoxide Synthase 2	Protein Coding	47	GC01M186640	7.86448	https://www.genecards.org/cgi-bin/carddisp.pl?gene=PTGS2
CSF1	Colony Stimulating Factor 1	Protein Coding	42	GC01P109911	7.81926	https://www.genecards.org/cgi-bin/carddisp.pl?gene=CSF1
ESR1	Estrogen Receptor 1	Protein Coding	50	GC06P151656	7.7624	https://www.genecards.org/cgi-bin/carddisp.pl?gene=ESR1
SCN5A	Sodium Voltage-Gated Channel Alpha Subunit 5	Protein Coding	49	GC03M038549	7.74822	https://www.genecards.org/cgi-bin/carddisp.pl?gene=SCN5A
IL10	Interleukin 10	Protein Coding	45	GC01M206767	7.73675	https://www.genecards.org/cgi-bin/carddisp.pl?gene=IL10
F2	Coagulation Factor II, Thrombin	Protein Coding	48	GC11P046720	7.67009	https://www.genecards.org/cgi-bin/carddisp.pl?gene=F2
NLRP7	NLR Family Pyrin Domain Containing 7	Protein Coding	42	GC19M054923	7.53987	https://www.genecards.org/cgi-bin/carddisp.pl?gene=NLRP7
HLA-G	Major Histocompatibility Complex, Class I, G	Protein Coding	42	GC06P083645	7.52007	https://www.genecards.org/cgi-bin/carddisp.pl?gene=HLA-G
ITGB3	Integrin Subunit Beta 3	Protein Coding	49	GC17P055923	7.35495	https://www.genecards.org/cgi-bin/carddisp.pl?gene=ITGB3
OOEP	Oocyte Expressed Protein	Protein Coding	28	GC06M073368	7.28723	https://www.genecards.org/cgi-bin/carddisp.pl?gene=OOEP
MYO7A	Myosin VIIA	Protein Coding	42	GC11P077128	7.20722	https://www.genecards.org/cgi-bin/carddisp.pl?gene=MYO7A
SOX9	SRY-Box Transcription Factor 9	Protein Coding	44	GC17P072121	7.19547	https://www.genecards.org/cgi-bin/carddisp.pl?gene=SOX9
SOX2	SRY-Box Transcription Factor 2	Protein Coding	44	GC03P181711	7.1801	https://www.genecards.org/cgi-bin/carddisp.pl?gene=SOX2
WT1	WT1 Transcription Factor	Protein Coding	47	GC11M032365	7.15703	https://www.genecards.org/cgi-bin/carddisp.pl?gene=WT1
NR5A1	Nuclear Receptor Subfamily 5 Group A Member 1	Protein Coding	48	GC09M124481	7.15479	https://www.genecards.org/cgi-bin/carddisp.pl?gene=NR5A1
LMNA	Lamin A/C	Protein Coding	48	GC01P156082	7.13398	https://www.genecards.org/cgi-bin/carddisp.pl?gene=LMNA
MUC1	Mucin 1, Cell Surface Associated	Protein Coding	47	GC01M155185	7.1204	https://www.genecards.org/cgi-bin/carddisp.pl?gene=MUC1
SMARCA4	SWI/SNF Related, Matrix Associated, Actin Dependent Regulator Of Chromatin, Subfamily A, Member 4	Protein Coding	48	GC19P010932	7.07401	https://www.genecards.org/cgi-bin/carddisp.pl?gene=SMARCA4
BGLAP	Bone Gamma-Carboxyglutamate Protein	Protein Coding	38	GC01P156242	6.97568	https://www.genecards.org/cgi-bin/carddisp.pl?gene=BGLAP
STAT3	Signal Transducer And Activator Of Transcription 3	Protein Coding	50	GC17M042313	6.96566	https://www.genecards.org/cgi-bin/carddisp.pl?gene=STAT3
FGFR1	Fibroblast Growth Factor Receptor 1	Protein Coding	52	GC08M038400	6.93798	https://www.genecards.org/cgi-bin/carddisp.pl?gene=FGFR1
TGFA	Transforming Growth Factor Alpha	Protein Coding	44	GC02M070447	6.89085	https://www.genecards.org/cgi-bin/carddisp.pl?gene=TGFA
DSP	Desmoplakin	Protein Coding	48	GC06P007541	6.82475	https://www.genecards.org/cgi-bin/carddisp.pl?gene=DSP
BDNF	Brain Derived Neurotrophic Factor	Protein Coding	46	GC11M027654	6.81144	https://www.genecards.org/cgi-bin/carddisp.pl?gene=BDNF
CCL2	C-C Motif Chemokine Ligand 2	Protein Coding	46	GC17P034255	6.7696	https://www.genecards.org/cgi-bin/carddisp.pl?gene=CCL2
BMP7	Bone Morphogenetic Protein 7	Protein Coding	44	GC20M057168	6.75842	https://www.genecards.org/cgi-bin/carddisp.pl?gene=BMP7
INS	Insulin	Protein Coding	45	GC11M002159	6.68688	https://www.genecards.org/cgi-bin/carddisp.pl?gene=INS
CUBN	Cubilin	Protein Coding	45	GC10M016824	6.65318	https://www.genecards.org/cgi-bin/carddisp.pl?gene=CUBN
AR	Androgen Receptor	Protein Coding	50	GC0XP067544	6.62558	https://www.genecards.org/cgi-bin/carddisp.pl?gene=AR
SIX3	SIX Homeobox 3	Protein Coding	42	GC02P044941	6.60205	https://www.genecards.org/cgi-bin/carddisp.pl?gene=SIX3
GATA3	GATA Binding Protein 3	Protein Coding	47	GC10P008045	6.59461	https://www.genecards.org/cgi-bin/carddisp.pl?gene=GATA3
CHRD	Chordin	Protein Coding	41	GC03P184380	6.57119	https://www.genecards.org/cgi-bin/carddisp.pl?gene=CHRD
BRAF	B-Raf Proto-Oncogene, Serine/Threonine Kinase	Protein Coding	50	GC07M140737	6.55747	https://www.genecards.org/cgi-bin/carddisp.pl?gene=BRAF
EGR1	Early Growth Response 1	Protein Coding	42	GC05P138465	6.51109	https://www.genecards.org/cgi-bin/carddisp.pl?gene=EGR1
MYC	MYC Proto-Oncogene, BHLH Transcription Factor	Protein Coding	49	GC08P127735	6.48549	https://www.genecards.org/cgi-bin/carddisp.pl?gene=MYC
TGFB2	Transforming Growth Factor Beta 2	Protein Coding	49	GC01P218345	6.48347	https://www.genecards.org/cgi-bin/carddisp.pl?gene=TGFB2
TJP1	Tight Junction Protein 1	Protein Coding	42	GC15M029699	6.46834	https://www.genecards.org/cgi-bin/carddisp.pl?gene=TJP1
SERPINE1	Serpin Family E Member 1	Protein Coding	48	GC07P101127	6.46162	https://www.genecards.org/cgi-bin/carddisp.pl?gene=SERPINE1
DES	Desmin	Protein Coding	45	GC02P219418	6.44909	https://www.genecards.org/cgi-bin/carddisp.pl?gene=DES
KIT	KIT Proto-Oncogene, Receptor Tyrosine Kinase	Protein Coding	50	GC04P054657	6.43103	https://www.genecards.org/cgi-bin/carddisp.pl?gene=KIT
MYH7	Myosin Heavy Chain 7	Protein Coding	46	GC14M023412	6.41872	https://www.genecards.org/cgi-bin/carddisp.pl?gene=MYH7
BMP6	Bone Morphogenetic Protein 6	Protein Coding	42	GC06P007726	6.39238	https://www.genecards.org/cgi-bin/carddisp.pl?gene=BMP6
ALPP	Alkaline Phosphatase, Placental	Protein Coding	44	GC02P232378	6.34991	https://www.genecards.org/cgi-bin/carddisp.pl?gene=ALPP
ITGA6	Integrin Subunit Alpha 6	Protein Coding	48	GC02P172427	6.33524	https://www.genecards.org/cgi-bin/carddisp.pl?gene=ITGA6
SIN3A	SIN3 Transcription Regulator Family Member A	Protein Coding	44	GC15M075369	6.28632	https://www.genecards.org/cgi-bin/carddisp.pl?gene=SIN3A
TBX3	T-Box Transcription Factor 3	Protein Coding	42	GC12M114670	6.27321	https://www.genecards.org/cgi-bin/carddisp.pl?gene=TBX3
PRL	Prolactin	Protein Coding	41	GC06M022287	6.2413	https://www.genecards.org/cgi-bin/carddisp.pl?gene=PRL
PCSK5	Proprotein Convertase Subtilisin/Kexin Type 5	Protein Coding	41	GC09P075890	6.22737	https://www.genecards.org/cgi-bin/carddisp.pl?gene=PCSK5
BRCA2	BRCA2 DNA Repair Associated	Protein Coding	46	GC13P032315	6.21713	https://www.genecards.org/cgi-bin/carddisp.pl?gene=BRCA2
GATA4	GATA Binding Protein 4	Protein Coding	46	GC08P011676	6.18081	https://www.genecards.org/cgi-bin/carddisp.pl?gene=GATA4
CGB3	Chorionic Gonadotropin Subunit Beta 3	Protein Coding	30	GC19M066070	6.16863	https://www.genecards.org/cgi-bin/carddisp.pl?gene=CGB3
LEUTX	Leucine Twenty Homeobox	Protein Coding	24	GC19P039776	6.12379	https://www.genecards.org/cgi-bin/carddisp.pl?gene=LEUTX
JUN	Jun Proto-Oncogene, AP-1 Transcription Factor Subunit	Protein Coding	46	GC01M058780	6.12056	https://www.genecards.org/cgi-bin/carddisp.pl?gene=JUN
GJB6	Gap Junction Protein Beta 6	Protein Coding	42	GC13M020221	6.05046	https://www.genecards.org/cgi-bin/carddisp.pl?gene=GJB6
EGFR	Epidermal Growth Factor Receptor	Protein Coding	51	GC07P055019	6.04616	https://www.genecards.org/cgi-bin/carddisp.pl?gene=EGFR
BSG	Basigin (Ok Blood Group)	Protein Coding	42	GC19P000571	6.03693	https://www.genecards.org/cgi-bin/carddisp.pl?gene=BSG
IL1R1	Interleukin 1 Receptor Type 1	Protein Coding	44	GC02P102136	6.02429	https://www.genecards.org/cgi-bin/carddisp.pl?gene=IL1R1
JUP	Junction Plakoglobin	Protein Coding	46	GC17M041754	6.02268	https://www.genecards.org/cgi-bin/carddisp.pl?gene=JUP
MMP1	Matrix Metallopeptidase 1	Protein Coding	49	GC11M102810	5.94823	https://www.genecards.org/cgi-bin/carddisp.pl?gene=MMP1
FN1	Fibronectin 1	Protein Coding	48	GC02M215360	5.94086	https://www.genecards.org/cgi-bin/carddisp.pl?gene=FN1
FBN1	Fibrillin 1	Protein Coding	45	GC15M048408	5.93375	https://www.genecards.org/cgi-bin/carddisp.pl?gene=FBN1
RAF1	Raf-1 Proto-Oncogene, Serine/Threonine Kinase	Protein Coding	52	GC03M012583	5.85468	https://www.genecards.org/cgi-bin/carddisp.pl?gene=RAF1
VCL	Vinculin	Protein Coding	45	GC10P073995	5.84903	https://www.genecards.org/cgi-bin/carddisp.pl?gene=VCL
ALB	Albumin	Protein Coding	48	GC04P073397	5.84683	https://www.genecards.org/cgi-bin/carddisp.pl?gene=ALB
IFNG	Interferon Gamma	Protein Coding	46	GC12M068154	5.82957	https://www.genecards.org/cgi-bin/carddisp.pl?gene=IFNG
CXCL8	C-X-C Motif Chemokine Ligand 8	Protein Coding	38	GC04P073740	5.81392	https://www.genecards.org/cgi-bin/carddisp.pl?gene=CXCL8
ACOD1	Aconitate Decarboxylase 1	Protein Coding	25	GC13P076949	5.81112	https://www.genecards.org/cgi-bin/carddisp.pl?gene=ACOD1
BCL2	BCL2 Apoptosis Regulator	Protein Coding	48	GC18M063123	5.79823	https://www.genecards.org/cgi-bin/carddisp.pl?gene=BCL2
KCNQ1	Potassium Voltage-Gated Channel Subfamily Q Member 1	Protein Coding	48	GC11P002444	5.79077	https://www.genecards.org/cgi-bin/carddisp.pl?gene=KCNQ1
HGF	Hepatocyte Growth Factor	Protein Coding	49	GC07M081699	5.76784	https://www.genecards.org/cgi-bin/carddisp.pl?gene=HGF
CASP3	Caspase 3	Protein Coding	47	GC04M184627	5.76625	https://www.genecards.org/cgi-bin/carddisp.pl?gene=CASP3
HIF1A	Hypoxia Inducible Factor 1 Subunit Alpha	Protein Coding	45	GC14P061695	5.74972	https://www.genecards.org/cgi-bin/carddisp.pl?gene=HIF1A
PRSS29P	Serine Protease 29, Pseudogene	Pseudogene	17	GC16M001260	5.74969	https://www.genecards.org/cgi-bin/carddisp.pl?gene=PRSS29P
EOMES	Eomesodermin	Protein Coding	42	GC03M027715	5.74722	https://www.genecards.org/cgi-bin/carddisp.pl?gene=EOMES
NTF3	Neurotrophin 3	Protein Coding	41	GC12P021021	5.74706	https://www.genecards.org/cgi-bin/carddisp.pl?gene=NTF3
MTR	5-Methyltetrahydrofolate-Homocysteine Methyltransferase	Protein Coding	46	GC01P236795	5.74265	https://www.genecards.org/cgi-bin/carddisp.pl?gene=MTR
TBXT	T-Box Transcription Factor T	Protein Coding	33	GC06M166158	5.7226	https://www.genecards.org/cgi-bin/carddisp.pl?gene=TBXT
PAPPA	Pappalysin 1	Protein Coding	42	GC09P118958	5.72003	https://www.genecards.org/cgi-bin/carddisp.pl?gene=PAPPA
TNNT2	Troponin T2, Cardiac Type	Protein Coding	46	GC01M201359	5.72002	https://www.genecards.org/cgi-bin/carddisp.pl?gene=TNNT2
IGFBP1	Insulin Like Growth Factor Binding Protein 1	Protein Coding	41	GC07P047770	5.70588	https://www.genecards.org/cgi-bin/carddisp.pl?gene=IGFBP1
ACE	Angiotensin I Converting Enzyme	Protein Coding	49	GC17P063477	5.69929	https://www.genecards.org/cgi-bin/carddisp.pl?gene=ACE
FOS	Fos Proto-Oncogene, AP-1 Transcription Factor Subunit	Protein Coding	49	GC14P075278	5.68753	https://www.genecards.org/cgi-bin/carddisp.pl?gene=FOS
IGF1R	Insulin Like Growth Factor 1 Receptor	Protein Coding	52	GC15P098648	5.68542	https://www.genecards.org/cgi-bin/carddisp.pl?gene=IGF1R
TIMP1	TIMP Metallopeptidase Inhibitor 1	Protein Coding	42	GC0XP047596	5.67218	https://www.genecards.org/cgi-bin/carddisp.pl?gene=TIMP1
WNT10A	Wnt Family Member 10A	Protein Coding	44	GC02P218900	5.66253	https://www.genecards.org/cgi-bin/carddisp.pl?gene=WNT10A
CDH23	Cadherin Related 23	Protein Coding	44	GC10P071396	5.661	https://www.genecards.org/cgi-bin/carddisp.pl?gene=CDH23
TPPP3	Tubulin Polymerization Promoting Protein Family Member 3	Protein Coding	36	GC16M067389	5.64762	https://www.genecards.org/cgi-bin/carddisp.pl?gene=TPPP3
AMH	Anti-Mullerian Hormone	Protein Coding	43	GC19P002938	5.63456	https://www.genecards.org/cgi-bin/carddisp.pl?gene=AMH
ZP1	Zona Pellucida Glycoprotein 1	Protein Coding	41	GC11P060867	5.60448	https://www.genecards.org/cgi-bin/carddisp.pl?gene=ZP1
RYR2	Ryanodine Receptor 2	Protein Coding	46	GC01P237042	5.59335	https://www.genecards.org/cgi-bin/carddisp.pl?gene=RYR2
SLC26A4	Solute Carrier Family 26 Member 4	Protein Coding	42	GC07P107660	5.5557	https://www.genecards.org/cgi-bin/carddisp.pl?gene=SLC26A4
FGF4	Fibroblast Growth Factor 4	Protein Coding	41	GC11M090235	5.51279	https://www.genecards.org/cgi-bin/carddisp.pl?gene=FGF4
NCR1	Natural Cytotoxicity Triggering Receptor 1	Protein Coding	37	GC19P067389	5.5091	https://www.genecards.org/cgi-bin/carddisp.pl?gene=NCR1
PDGFA	Platelet Derived Growth Factor Subunit A	Protein Coding	42	GC07M000497	5.47692	https://www.genecards.org/cgi-bin/carddisp.pl?gene=PDGFA
GJA1	Gap Junction Protein Alpha 1	Protein Coding	48	GC06P121436	5.47314	https://www.genecards.org/cgi-bin/carddisp.pl?gene=GJA1
CDH2	Cadherin 2	Protein Coding	50	GC18M027950	5.46979	https://www.genecards.org/cgi-bin/carddisp.pl?gene=CDH2
SMAD2	SMAD Family Member 2	Protein Coding	48	GC18M047809	5.46361	https://www.genecards.org/cgi-bin/carddisp.pl?gene=SMAD2
IBSP	Integrin Binding Sialoprotein	Protein Coding	37	GC04P087799	5.46011	https://www.genecards.org/cgi-bin/carddisp.pl?gene=IBSP
PGF	Placental Growth Factor	Protein Coding	41	GC14M074941	5.44981	https://www.genecards.org/cgi-bin/carddisp.pl?gene=PGF
FST	Follistatin	Protein Coding	45	GC05P053480	5.44364	https://www.genecards.org/cgi-bin/carddisp.pl?gene=FST
MEI1	Meiotic Double-Stranded Break Formation Protein 1	Protein Coding	36	GC22P041699	5.43712	https://www.genecards.org/cgi-bin/carddisp.pl?gene=MEI1
OFD1	OFD1 Centriole And Centriolar Satellite Protein	Protein Coding	41	GC0XP013714	5.38019	https://www.genecards.org/cgi-bin/carddisp.pl?gene=OFD1
NODAL	Nodal Growth Differentiation Factor	Protein Coding	41	GC10M070431	5.31569	https://www.genecards.org/cgi-bin/carddisp.pl?gene=NODAL
UBTFL1	Upstream Binding Transcription Factor Like 1	Protein Coding	25	GC11P090085	5.30482	https://www.genecards.org/cgi-bin/carddisp.pl?gene=UBTFL1
SALL4	Spalt Like Transcription Factor 4	Protein Coding	42	GC20M051784	5.30082	https://www.genecards.org/cgi-bin/carddisp.pl?gene=SALL4
ZAR1	Zygote Arrest 1	Protein Coding	32	GC04P048492	5.28912	https://www.genecards.org/cgi-bin/carddisp.pl?gene=ZAR1
EYA1	EYA Transcriptional Coactivator And Phosphatase 1	Protein Coding	44	GC08M071210	5.28884	https://www.genecards.org/cgi-bin/carddisp.pl?gene=EYA1
BAX	BCL2 Associated X, Apoptosis Regulator	Protein Coding	47	GC19P048954	5.27985	https://www.genecards.org/cgi-bin/carddisp.pl?gene=BAX
NKX2-5	NK2 Homeobox 5	Protein Coding	43	GC05M173232	5.2798	https://www.genecards.org/cgi-bin/carddisp.pl?gene=NKX2-5
WNT4	Wnt Family Member 4	Protein Coding	45	GC01M022190	5.2711	https://www.genecards.org/cgi-bin/carddisp.pl?gene=WNT4
MYH6	Myosin Heavy Chain 6	Protein Coding	45	GC14M023381	5.27039	https://www.genecards.org/cgi-bin/carddisp.pl?gene=MYH6
SPARC	Secreted Protein Acidic And Cysteine Rich	Protein Coding	48	GC05M151661	5.2379	https://www.genecards.org/cgi-bin/carddisp.pl?gene=SPARC
SOD1	Superoxide Dismutase 1	Protein Coding	50	GC21P031659	5.23356	https://www.genecards.org/cgi-bin/carddisp.pl?gene=SOD1
TRIM28	Tripartite Motif Containing 28	Protein Coding	41	GC19P058544	5.21506	https://www.genecards.org/cgi-bin/carddisp.pl?gene=TRIM28
DACT1	Dishevelled Binding Antagonist Of Beta Catenin 1	Protein Coding	39	GC14P058633	5.1984	https://www.genecards.org/cgi-bin/carddisp.pl?gene=DACT1
EDN1	Endothelin 1	Protein Coding	46	GC06P012256	5.1804	https://www.genecards.org/cgi-bin/carddisp.pl?gene=EDN1
PTPN11	Protein Tyrosine Phosphatase Non-Receptor Type 11	Protein Coding	50	GC12P112418	5.17869	https://www.genecards.org/cgi-bin/carddisp.pl?gene=PTPN11
TBP	TATA-Box Binding Protein	Protein Coding	46	GC06P170554	5.16967	https://www.genecards.org/cgi-bin/carddisp.pl?gene=TBP
PROK1	Prokineticin 1	Protein Coding	36	GC01P110451	5.15811	https://www.genecards.org/cgi-bin/carddisp.pl?gene=PROK1
GDNF	Glial Cell Derived Neurotrophic Factor	Protein Coding	46	GC05M037812	5.14507	https://www.genecards.org/cgi-bin/carddisp.pl?gene=GDNF
KDR	Kinase Insert Domain Receptor	Protein Coding	51	GC04M055078	5.14308	https://www.genecards.org/cgi-bin/carddisp.pl?gene=KDR
KCNQ1OT1	KCNQ1 Opposite Strand/Antisense Transcript 1	RNA Gene	27	GC11M003314	5.13312	https://www.genecards.org/cgi-bin/carddisp.pl?gene=KCNQ1OT1
NPPB	Natriuretic Peptide B	Protein Coding	42	GC01M011858	5.12879	https://www.genecards.org/cgi-bin/carddisp.pl?gene=NPPB
GATA2	GATA Binding Protein 2	Protein Coding	46	GC03M128479	5.12828	https://www.genecards.org/cgi-bin/carddisp.pl?gene=GATA2
FGFR2	Fibroblast Growth Factor Receptor 2	Protein Coding	52	GC10M121478	5.09919	https://www.genecards.org/cgi-bin/carddisp.pl?gene=FGFR2
IL1RN	Interleukin 1 Receptor Antagonist	Protein Coding	46	GC02P122460	5.06755	https://www.genecards.org/cgi-bin/carddisp.pl?gene=IL1RN
NF1	Neurofibromin 1	Protein Coding	46	GC17P031094	5.01572	https://www.genecards.org/cgi-bin/carddisp.pl?gene=NF1
DSC2	Desmocollin 2	Protein Coding	44	GC18M031058	4.9975	https://www.genecards.org/cgi-bin/carddisp.pl?gene=DSC2
NGF	Nerve Growth Factor	Protein Coding	47	GC01M115285	4.98995	https://www.genecards.org/cgi-bin/carddisp.pl?gene=NGF
CCND1	Cyclin D1	Protein Coding	49	GC11P069641	4.97273	https://www.genecards.org/cgi-bin/carddisp.pl?gene=CCND1
FLT1	Fms Related Receptor Tyrosine Kinase 1	Protein Coding	49	GC13M028300	4.9661	https://www.genecards.org/cgi-bin/carddisp.pl?gene=FLT1
INSR	Insulin Receptor	Protein Coding	51	GC19M007112	4.95301	https://www.genecards.org/cgi-bin/carddisp.pl?gene=INSR
MAPK14	Mitogen-Activated Protein Kinase 14	Protein Coding	49	GC06P083841	4.95097	https://www.genecards.org/cgi-bin/carddisp.pl?gene=MAPK14
CYP19A1	Cytochrome P450 Family 19 Subfamily A Member 1	Protein Coding	47	GC15M051208	4.93231	https://www.genecards.org/cgi-bin/carddisp.pl?gene=CYP19A1
GSC	Goosecoid Homeobox	Protein Coding	41	GC14M094768	4.92347	https://www.genecards.org/cgi-bin/carddisp.pl?gene=GSC
MAP3K7	Mitogen-Activated Protein Kinase Kinase Kinase 7	Protein Coding	48	GC06M090513	4.88908	https://www.genecards.org/cgi-bin/carddisp.pl?gene=MAP3K7
IGF2R	Insulin Like Growth Factor 2 Receptor	Protein Coding	46	GC06P159969	4.88432	https://www.genecards.org/cgi-bin/carddisp.pl?gene=IGF2R
LEFTY2	Left-Right Determination Factor 2	Protein Coding	42	GC01M225937	4.87775	https://www.genecards.org/cgi-bin/carddisp.pl?gene=LEFTY2
TIMP3	TIMP Metallopeptidase Inhibitor 3	Protein Coding	43	GC22P036985	4.87127	https://www.genecards.org/cgi-bin/carddisp.pl?gene=TIMP3
ZFP42	ZFP42 Zinc Finger Protein	Protein Coding	36	GC04P187995	4.83486	https://www.genecards.org/cgi-bin/carddisp.pl?gene=ZFP42
USH1C	USH1 Protein Network Component Harmonin	Protein Coding	41	GC11M017594	4.82412	https://www.genecards.org/cgi-bin/carddisp.pl?gene=USH1C
CSF2	Colony Stimulating Factor 2	Protein Coding	41	GC05P132073	4.79285	https://www.genecards.org/cgi-bin/carddisp.pl?gene=CSF2
SHBG	Sex Hormone Binding Globulin	Protein Coding	40	GC17P007613	4.78486	https://www.genecards.org/cgi-bin/carddisp.pl?gene=SHBG
IL6ST	Interleukin 6 Cytokine Family Signal Transducer	Protein Coding	46	GC05M055935	4.78253	https://www.genecards.org/cgi-bin/carddisp.pl?gene=IL6ST
NR3C2	Nuclear Receptor Subfamily 3 Group C Member 2	Protein Coding	45	GC04M148078	4.7381	https://www.genecards.org/cgi-bin/carddisp.pl?gene=NR3C2
GPC3	Glypican 3	Protein Coding	44	GC0XM133535	4.72235	https://www.genecards.org/cgi-bin/carddisp.pl?gene=GPC3
IL11	Interleukin 11	Protein Coding	39	GC19M055364	4.71786	https://www.genecards.org/cgi-bin/carddisp.pl?gene=IL11
BRCA1	BRCA1 DNA Repair Associated	Protein Coding	48	GC17M043044	4.71026	https://www.genecards.org/cgi-bin/carddisp.pl?gene=BRCA1
MAPK1	Mitogen-Activated Protein Kinase 1	Protein Coding	49	GC22M021759	4.70773	https://www.genecards.org/cgi-bin/carddisp.pl?gene=MAPK1
OXT	Oxytocin/Neurophysin I Prepropeptide	Protein Coding	37	GC20P004235	4.70591	https://www.genecards.org/cgi-bin/carddisp.pl?gene=OXT
TNNI3	Troponin I3, Cardiac Type	Protein Coding	47	GC19M055151	4.69234	https://www.genecards.org/cgi-bin/carddisp.pl?gene=TNNI3
AKT1	AKT Serine/Threonine Kinase 1	Protein Coding	50	GC14M104769	4.67736	https://www.genecards.org/cgi-bin/carddisp.pl?gene=AKT1
MIR21	MicroRNA 21	RNA Gene	24	GC17P059841	4.67623	https://www.genecards.org/cgi-bin/carddisp.pl?gene=MIR21
GFAP	Glial Fibrillary Acidic Protein	Protein Coding	45	GC17M044917	4.66346	https://www.genecards.org/cgi-bin/carddisp.pl?gene=GFAP
MTRR	5-Methyltetrahydrofolate-Homocysteine Methyltransferase Reductase	Protein Coding	42	GC05P007851	4.6623	https://www.genecards.org/cgi-bin/carddisp.pl?gene=MTRR
PTK2	Protein Tyrosine Kinase 2	Protein Coding	45	GC08M140657	4.65811	https://www.genecards.org/cgi-bin/carddisp.pl?gene=PTK2
LRP2	LDL Receptor Related Protein 2	Protein Coding	47	GC02M169127	4.65415	https://www.genecards.org/cgi-bin/carddisp.pl?gene=LRP2
PLAU	Plasminogen Activator, Urokinase	Protein Coding	50	GC10P073909	4.64452	https://www.genecards.org/cgi-bin/carddisp.pl?gene=PLAU
DNMT3A	DNA Methyltransferase 3 Alpha	Protein Coding	49	GC02M025228	4.64386	https://www.genecards.org/cgi-bin/carddisp.pl?gene=DNMT3A
TDGF1	Teratocarcinoma-Derived Growth Factor 1	Protein Coding	40	GC03P046853	4.63846	https://www.genecards.org/cgi-bin/carddisp.pl?gene=TDGF1
PITX2	Paired Like Homeodomain 2	Protein Coding	45	GC04M110617	4.61845	https://www.genecards.org/cgi-bin/carddisp.pl?gene=PITX2
DLX2	Distal-Less Homeobox 2	Protein Coding	38	GC02M172099	4.61222	https://www.genecards.org/cgi-bin/carddisp.pl?gene=DLX2
ACTC1	Actin Alpha Cardiac Muscle 1	Protein Coding	42	GC15M034790	4.60916	https://www.genecards.org/cgi-bin/carddisp.pl?gene=ACTC1
TMEM43	Transmembrane Protein 43	Protein Coding	41	GC03P014124	4.60154	https://www.genecards.org/cgi-bin/carddisp.pl?gene=TMEM43
STAR	Steroidogenic Acute Regulatory Protein	Protein Coding	44	GC08M038145	4.59517	https://www.genecards.org/cgi-bin/carddisp.pl?gene=STAR
PCNA	Proliferating Cell Nuclear Antigen	Protein Coding	48	GC20M005114	4.59348	https://www.genecards.org/cgi-bin/carddisp.pl?gene=PCNA
PKP2	Plakophilin 2	Protein Coding	43	GC12M032790	4.58984	https://www.genecards.org/cgi-bin/carddisp.pl?gene=PKP2
IL15	Interleukin 15	Protein Coding	38	GC04P141636	4.58353	https://www.genecards.org/cgi-bin/carddisp.pl?gene=IL15
TH	Tyrosine Hydroxylase	Protein Coding	49	GC11M002163	4.56322	https://www.genecards.org/cgi-bin/carddisp.pl?gene=TH
KRAS	KRAS Proto-Oncogene, GTPase	Protein Coding	49	GC12M025204	4.55178	https://www.genecards.org/cgi-bin/carddisp.pl?gene=KRAS
PCDH15	Protocadherin Related 15	Protein Coding	40	GC10M053802	4.54958	https://www.genecards.org/cgi-bin/carddisp.pl?gene=PCDH15
EMX2	Empty Spiracles Homeobox 2	Protein Coding	43	GC10P117542	4.53971	https://www.genecards.org/cgi-bin/carddisp.pl?gene=EMX2
CRP	C-Reactive Protein	Protein Coding	44	GC01M159727	4.516	https://www.genecards.org/cgi-bin/carddisp.pl?gene=CRP
ZP2	Zona Pellucida Glycoprotein 2	Protein Coding	38	GC16M021198	4.51252	https://www.genecards.org/cgi-bin/carddisp.pl?gene=ZP2
ACHE	Acetylcholinesterase (Cartwright Blood Group)	Protein Coding	44	GC07M100889	4.51128	https://www.genecards.org/cgi-bin/carddisp.pl?gene=ACHE
RUNX2	RUNX Family Transcription Factor 2	Protein Coding	45	GC06P083940	4.5072	https://www.genecards.org/cgi-bin/carddisp.pl?gene=RUNX2
CNTF	Ciliary Neurotrophic Factor	Protein Coding	39	GC11P058622	4.50601	https://www.genecards.org/cgi-bin/carddisp.pl?gene=CNTF
MMP3	Matrix Metallopeptidase 3	Protein Coding	48	GC11M102835	4.5042	https://www.genecards.org/cgi-bin/carddisp.pl?gene=MMP3
ITGB5	Integrin Subunit Beta 5	Protein Coding	45	GC03M124761	4.49999	https://www.genecards.org/cgi-bin/carddisp.pl?gene=ITGB5
ELN	Elastin	Protein Coding	43	GC07P074027	4.49805	https://www.genecards.org/cgi-bin/carddisp.pl?gene=ELN
KCNE1	Potassium Voltage-Gated Channel Subfamily E Regulatory Subunit 1	Protein Coding	44	GC21M034446	4.49276	https://www.genecards.org/cgi-bin/carddisp.pl?gene=KCNE1
NOS2	Nitric Oxide Synthase 2	Protein Coding	47	GC17M027756	4.47433	https://www.genecards.org/cgi-bin/carddisp.pl?gene=NOS2
VIM	Vimentin	Protein Coding	48	GC10P017227	4.46741	https://www.genecards.org/cgi-bin/carddisp.pl?gene=VIM
CC2D2A	Coiled-Coil And C2 Domain Containing 2A	Protein Coding	38	GC04P018185	4.44625	https://www.genecards.org/cgi-bin/carddisp.pl?gene=CC2D2A
HMX3	H6 Family Homeobox 3	Protein Coding	32	GC10P123135	4.43884	https://www.genecards.org/cgi-bin/carddisp.pl?gene=HMX3
EPHA3	EPH Receptor A3	Protein Coding	44	GC03P089077	4.43168	https://www.genecards.org/cgi-bin/carddisp.pl?gene=EPHA3
PABPC1L	Poly(A) Binding Protein Cytoplasmic 1 Like	Protein Coding	33	GC20P044910	4.42777	https://www.genecards.org/cgi-bin/carddisp.pl?gene=PABPC1L
RPGR	Retinitis Pigmentosa GTPase Regulator	Protein Coding	40	GC0XM038269	4.41653	https://www.genecards.org/cgi-bin/carddisp.pl?gene=RPGR
TNFRSF11B	TNF Receptor Superfamily Member 11b	Protein Coding	46	GC08M118923	4.41323	https://www.genecards.org/cgi-bin/carddisp.pl?gene=TNFRSF11B
LEP	Leptin	Protein Coding	45	GC07P128241	4.37782	https://www.genecards.org/cgi-bin/carddisp.pl?gene=LEP
TTN	Titin	Protein Coding	45	GC02M178525	4.37707	https://www.genecards.org/cgi-bin/carddisp.pl?gene=TTN
CALCA	Calcitonin Related Polypeptide Alpha	Protein Coding	42	GC11M014945	4.37675	https://www.genecards.org/cgi-bin/carddisp.pl?gene=CALCA
EDAR	Ectodysplasin A Receptor	Protein Coding	40	GC02M108894	4.36475	https://www.genecards.org/cgi-bin/carddisp.pl?gene=EDAR
CAT	Catalase	Protein Coding	49	GC11P034460	4.35737	https://www.genecards.org/cgi-bin/carddisp.pl?gene=CAT
CD40LG	CD40 Ligand	Protein Coding	46	GC0XP136649	4.3506	https://www.genecards.org/cgi-bin/carddisp.pl?gene=CD40LG
XIST	X Inactive Specific Transcript	RNA Gene	25	GC0XM073820	4.34334	https://www.genecards.org/cgi-bin/carddisp.pl?gene=XIST
WNT5A	Wnt Family Member 5A	Protein Coding	48	GC03M055465	4.33676	https://www.genecards.org/cgi-bin/carddisp.pl?gene=WNT5A
AHR	Aryl Hydrocarbon Receptor	Protein Coding	47	GC07P016916	4.33664	https://www.genecards.org/cgi-bin/carddisp.pl?gene=AHR
F5	Coagulation Factor V	Protein Coding	45	GC01M169511	4.33579	https://www.genecards.org/cgi-bin/carddisp.pl?gene=F5
TRIP13	Thyroid Hormone Receptor Interactor 13	Protein Coding	40	GC05P000892	4.33074	https://www.genecards.org/cgi-bin/carddisp.pl?gene=TRIP13
PPARD	Peroxisome Proliferator Activated Receptor Delta	Protein Coding	45	GC06P083822	4.33034	https://www.genecards.org/cgi-bin/carddisp.pl?gene=PPARD
BHLHE40	Basic Helix-Loop-Helix Family Member E40	Protein Coding	39	GC03P004980	4.32159	https://www.genecards.org/cgi-bin/carddisp.pl?gene=BHLHE40
OTX2	Orthodenticle Homeobox 2	Protein Coding	45	GC14M056799	4.30334	https://www.genecards.org/cgi-bin/carddisp.pl?gene=OTX2
SST	Somatostatin	Protein Coding	40	GC03M187668	4.29722	https://www.genecards.org/cgi-bin/carddisp.pl?gene=SST
AFP	Alpha Fetoprotein	Protein Coding	45	GC04P073431	4.29449	https://www.genecards.org/cgi-bin/carddisp.pl?gene=AFP
PARD3	Par-3 Family Cell Polarity Regulator	Protein Coding	40	GC10M034110	4.28927	https://www.genecards.org/cgi-bin/carddisp.pl?gene=PARD3
TFAP2A	Transcription Factor AP-2 Alpha	Protein Coding	45	GC06M010393	4.28919	https://www.genecards.org/cgi-bin/carddisp.pl?gene=TFAP2A
AQP3	Aquaporin 3 (Gill Blood Group)	Protein Coding	44	GC09M033431	4.27373	https://www.genecards.org/cgi-bin/carddisp.pl?gene=AQP3
MAPK8	Mitogen-Activated Protein Kinase 8	Protein Coding	47	GC10P048306	4.26871	https://www.genecards.org/cgi-bin/carddisp.pl?gene=MAPK8
PRNP	Prion Protein	Protein Coding	45	GC20P004686	4.26254	https://www.genecards.org/cgi-bin/carddisp.pl?gene=PRNP
TGIF1	TGFB Induced Factor Homeobox 1	Protein Coding	44	GC18P003411	4.24736	https://www.genecards.org/cgi-bin/carddisp.pl?gene=TGIF1
FGFR3	Fibroblast Growth Factor Receptor 3	Protein Coding	52	GC04P001795	4.23793	https://www.genecards.org/cgi-bin/carddisp.pl?gene=FGFR3
KLF4	Kruppel Like Factor 4	Protein Coding	44	GC09M107484	4.22748	https://www.genecards.org/cgi-bin/carddisp.pl?gene=KLF4
IL18	Interleukin 18	Protein Coding	41	GC11M112143	4.223	https://www.genecards.org/cgi-bin/carddisp.pl?gene=IL18
DNMT3L	DNA Methyltransferase 3 Like	Protein Coding	40	GC21M044246	4.21372	https://www.genecards.org/cgi-bin/carddisp.pl?gene=DNMT3L
KLF5	Kruppel Like Factor 5	Protein Coding	44	GC13P073054	4.19868	https://www.genecards.org/cgi-bin/carddisp.pl?gene=KLF5
HBEGF	Heparin Binding EGF Like Growth Factor	Protein Coding	41	GC05M140332	4.19587	https://www.genecards.org/cgi-bin/carddisp.pl?gene=HBEGF
PLA2G4A	Phospholipase A2 Group IVA	Protein Coding	47	GC01P186798	4.19178	https://www.genecards.org/cgi-bin/carddisp.pl?gene=PLA2G4A
GNRHR	Gonadotropin Releasing Hormone Receptor	Protein Coding	45	GC04M067737	4.18585	https://www.genecards.org/cgi-bin/carddisp.pl?gene=GNRHR
MTHFD1	Methylenetetrahydrofolate Dehydrogenase, Cyclohydrolase And Formyltetrahydrofolate Synthetase 1	Protein Coding	45	GC14P064388	4.17826	https://www.genecards.org/cgi-bin/carddisp.pl?gene=MTHFD1
PROM1	Prominin 1	Protein Coding	44	GC04M015965	4.17803	https://www.genecards.org/cgi-bin/carddisp.pl?gene=PROM1
MYBPC3	Myosin Binding Protein C3	Protein Coding	45	GC11M089363	4.17349	https://www.genecards.org/cgi-bin/carddisp.pl?gene=MYBPC3
SCRIB	Scribble Planar Cell Polarity Protein	Protein Coding	40	GC08M144146	4.17308	https://www.genecards.org/cgi-bin/carddisp.pl?gene=SCRIB
ESR2	Estrogen Receptor 2	Protein Coding	47	GC14M064084	4.1719	https://www.genecards.org/cgi-bin/carddisp.pl?gene=ESR2
MDM2	MDM2 Proto-Oncogene	Protein Coding	51	GC12P068808	4.14781	https://www.genecards.org/cgi-bin/carddisp.pl?gene=MDM2
MAP3K1	Mitogen-Activated Protein Kinase Kinase Kinase 1	Protein Coding	47	GC05P056815	4.13648	https://www.genecards.org/cgi-bin/carddisp.pl?gene=MAP3K1
APC	APC Regulator Of WNT Signaling Pathway	Protein Coding	46	GC05P112707	4.13308	https://www.genecards.org/cgi-bin/carddisp.pl?gene=APC
PSEN1	Presenilin 1	Protein Coding	50	GC14P073136	4.13083	https://www.genecards.org/cgi-bin/carddisp.pl?gene=PSEN1
SRC	SRC Proto-Oncogene, Non-Receptor Tyrosine Kinase	Protein Coding	49	GC20P037344	4.11771	https://www.genecards.org/cgi-bin/carddisp.pl?gene=SRC
DSG2	Desmoglein 2	Protein Coding	44	GC18P031498	4.10202	https://www.genecards.org/cgi-bin/carddisp.pl?gene=DSG2
KHSRP	KH-Type Splicing Regulatory Protein	Protein Coding	40	GC19M006413	4.1019	https://www.genecards.org/cgi-bin/carddisp.pl?gene=KHSRP
FBLN1	Fibulin 1	Protein Coding	44	GC22P045502	4.09592	https://www.genecards.org/cgi-bin/carddisp.pl?gene=FBLN1
XIC	X Chromosome Inactivation Center	Uncategorized	5	GC0XU990235	4.08551	https://www.genecards.org/cgi-bin/carddisp.pl?gene=XIC
ICAM1	Intercellular Adhesion Molecule 1	Protein Coding	48	GC19P010466	4.07531	https://www.genecards.org/cgi-bin/carddisp.pl?gene=ICAM1
PAX3	Paired Box 3	Protein Coding	45	GC02M222199	4.07019	https://www.genecards.org/cgi-bin/carddisp.pl?gene=PAX3
SCNN1A	Sodium Channel Epithelial 1 Subunit Alpha	Protein Coding	46	GC12M006346	4.06414	https://www.genecards.org/cgi-bin/carddisp.pl?gene=SCNN1A
DNAH11	Dynein Axonemal Heavy Chain 11	Protein Coding	42	GC07P021543	4.06182	https://www.genecards.org/cgi-bin/carddisp.pl?gene=DNAH11
CDKN2A	Cyclin Dependent Kinase Inhibitor 2A	Protein Coding	48	GC09M021967	4.05308	https://www.genecards.org/cgi-bin/carddisp.pl?gene=CDKN2A
DKK1	Dickkopf WNT Signaling Pathway Inhibitor 1	Protein Coding	43	GC10P052314	4.04909	https://www.genecards.org/cgi-bin/carddisp.pl?gene=DKK1
HSPG2	Heparan Sulfate Proteoglycan 2	Protein Coding	46	GC01M021822	4.04668	https://www.genecards.org/cgi-bin/carddisp.pl?gene=HSPG2
PPARG	Peroxisome Proliferator Activated Receptor Gamma	Protein Coding	50	GC03P012287	4.04211	https://www.genecards.org/cgi-bin/carddisp.pl?gene=PPARG
SMAD3	SMAD Family Member 3	Protein Coding	48	GC15P067063	4.02662	https://www.genecards.org/cgi-bin/carddisp.pl?gene=SMAD3
MMP8	Matrix Metallopeptidase 8	Protein Coding	46	GC11M102617	4.0263	https://www.genecards.org/cgi-bin/carddisp.pl?gene=MMP8
ANGPT2	Angiopoietin 2	Protein Coding	45	GC08M006499	4.02427	https://www.genecards.org/cgi-bin/carddisp.pl?gene=ANGPT2
CASQ2	Calsequestrin 2	Protein Coding	43	GC01M115700	4.01599	https://www.genecards.org/cgi-bin/carddisp.pl?gene=CASQ2
CD44	CD44 Molecule (Indian Blood Group)	Protein Coding	45	GC11P035139	4.00917	https://www.genecards.org/cgi-bin/carddisp.pl?gene=CD44
SEMA3A	Semaphorin 3A	Protein Coding	44	GC07M083955	4.00639	https://www.genecards.org/cgi-bin/carddisp.pl?gene=SEMA3A
ERBB2	Erb-B2 Receptor Tyrosine Kinase 2	Protein Coding	52	GC17P039687	4.00555	https://www.genecards.org/cgi-bin/carddisp.pl?gene=ERBB2
VEZT	Vezatin, Adherens Junctions Transmembrane Protein	Protein Coding	34	GC12P095217	4.00426	https://www.genecards.org/cgi-bin/carddisp.pl?gene=VEZT
DICER1	Dicer 1, Ribonuclease III	Protein Coding	46	GC14M095086	4.00036	https://www.genecards.org/cgi-bin/carddisp.pl?gene=DICER1
SEBOX	SEBOX Homeobox	Protein Coding	26	GC17M035127	3.99625	https://www.genecards.org/cgi-bin/carddisp.pl?gene=SEBOX
GATA6	GATA Binding Protein 6	Protein Coding	45	GC18P022169	3.99579	https://www.genecards.org/cgi-bin/carddisp.pl?gene=GATA6
BIRC5	Baculoviral IAP Repeat Containing 5	Protein Coding	45	GC17P078214	3.99076	https://www.genecards.org/cgi-bin/carddisp.pl?gene=BIRC5
CHEK2	Checkpoint Kinase 2	Protein Coding	50	GC22M028687	3.98116	https://www.genecards.org/cgi-bin/carddisp.pl?gene=CHEK2
NOS3	Nitric Oxide Synthase 3	Protein Coding	49	GC07P150990	3.98054	https://www.genecards.org/cgi-bin/carddisp.pl?gene=NOS3
MYOG	Myogenin	Protein Coding	38	GC01M203083	3.97054	https://www.genecards.org/cgi-bin/carddisp.pl?gene=MYOG
RANBP2	RAN Binding Protein 2	Protein Coding	46	GC02P108719	3.95934	https://www.genecards.org/cgi-bin/carddisp.pl?gene=RANBP2
MAPT	Microtubule Associated Protein Tau	Protein Coding	48	GC17P045894	3.95745	https://www.genecards.org/cgi-bin/carddisp.pl?gene=MAPT
PODXL	Podocalyxin Like	Protein Coding	42	GC07M131500	3.9302	https://www.genecards.org/cgi-bin/carddisp.pl?gene=PODXL
PIBF1	Progesterone Immunomodulatory Binding Factor 1	Protein Coding	40	GC13P072782	3.90661	https://www.genecards.org/cgi-bin/carddisp.pl?gene=PIBF1
HOXA11	Homeobox A11	Protein Coding	40	GC07M027590	3.90008	https://www.genecards.org/cgi-bin/carddisp.pl?gene=HOXA11
CHAT	Choline O-Acetyltransferase	Protein Coding	46	GC10P049609	3.88601	https://www.genecards.org/cgi-bin/carddisp.pl?gene=CHAT
FGF3	Fibroblast Growth Factor 3	Protein Coding	43	GC11M090236	3.88061	https://www.genecards.org/cgi-bin/carddisp.pl?gene=FGF3
PAX6	Paired Box 6	Protein Coding	46	GC11M031784	3.87379	https://www.genecards.org/cgi-bin/carddisp.pl?gene=PAX6
DPPA3	Developmental Pluripotency Associated 3	Protein Coding	30	GC12P021106	3.87326	https://www.genecards.org/cgi-bin/carddisp.pl?gene=DPPA3
PBX1	PBX Homeobox 1	Protein Coding	47	GC01P164524	3.87204	https://www.genecards.org/cgi-bin/carddisp.pl?gene=PBX1
TIMP2	TIMP Metallopeptidase Inhibitor 2	Protein Coding	41	GC17M078852	3.86764	https://www.genecards.org/cgi-bin/carddisp.pl?gene=TIMP2
IL13	Interleukin 13	Protein Coding	41	GC05P132656	3.8628	https://www.genecards.org/cgi-bin/carddisp.pl?gene=IL13
HNRNPAB	Heterogeneous Nuclear Ribonucleoprotein A/B	Protein Coding	37	GC05P178204	3.86202	https://www.genecards.org/cgi-bin/carddisp.pl?gene=HNRNPAB
LDB3	LIM Domain Binding 3	Protein Coding	40	GC10P086666	3.86015	https://www.genecards.org/cgi-bin/carddisp.pl?gene=LDB3
TP63	Tumor Protein P63	Protein Coding	46	GC03P189598	3.85577	https://www.genecards.org/cgi-bin/carddisp.pl?gene=TP63
TGFB3	Transforming Growth Factor Beta 3	Protein Coding	45	GC14M075958	3.85154	https://www.genecards.org/cgi-bin/carddisp.pl?gene=TGFB3
AQP9	Aquaporin 9	Protein Coding	41	GC15P058138	3.83945	https://www.genecards.org/cgi-bin/carddisp.pl?gene=AQP9
DLX5	Distal-Less Homeobox 5	Protein Coding	42	GC07M097020	3.83415	https://www.genecards.org/cgi-bin/carddisp.pl?gene=DLX5
ZP3	Zona Pellucida Glycoprotein 3	Protein Coding	42	GC07P076412	3.83413	https://www.genecards.org/cgi-bin/carddisp.pl?gene=ZP3
FLNC	Filamin C	Protein Coding	44	GC07P128830	3.82355	https://www.genecards.org/cgi-bin/carddisp.pl?gene=FLNC
DPRX	Divergent-Paired Related Homeobox	Protein Coding	30	GC19P053601	3.8206	https://www.genecards.org/cgi-bin/carddisp.pl?gene=DPRX
ARGFX	Arginine-Fifty Homeobox	Protein Coding	28	GC03P121562	3.8206	https://www.genecards.org/cgi-bin/carddisp.pl?gene=ARGFX
KITLG	KIT Ligand	Protein Coding	43	GC12M088492	3.81904	https://www.genecards.org/cgi-bin/carddisp.pl?gene=KITLG
INHA	Inhibin Subunit Alpha	Protein Coding	41	GC02P219569	3.81571	https://www.genecards.org/cgi-bin/carddisp.pl?gene=INHA
TGFBR2	Transforming Growth Factor Beta Receptor 2	Protein Coding	49	GC03P030623	3.81259	https://www.genecards.org/cgi-bin/carddisp.pl?gene=TGFBR2
OTX1	Orthodenticle Homeobox 1	Protein Coding	40	GC02P063050	3.7949	https://www.genecards.org/cgi-bin/carddisp.pl?gene=OTX1
NES	Nestin	Protein Coding	39	GC01M156668	3.79345	https://www.genecards.org/cgi-bin/carddisp.pl?gene=NES
MSX1	Msh Homeobox 1	Protein Coding	44	GC04P004861	3.79002	https://www.genecards.org/cgi-bin/carddisp.pl?gene=MSX1
ODC1	Ornithine Decarboxylase 1	Protein Coding	46	GC02M010432	3.77274	https://www.genecards.org/cgi-bin/carddisp.pl?gene=ODC1
HMOX1	Heme Oxygenase 1	Protein Coding	49	GC22P035380	3.77205	https://www.genecards.org/cgi-bin/carddisp.pl?gene=HMOX1
TEK	TEK Receptor Tyrosine Kinase	Protein Coding	49	GC09P027109	3.76785	https://www.genecards.org/cgi-bin/carddisp.pl?gene=TEK
MUC4	Mucin 4, Cell Surface Associated	Protein Coding	40	GC03M195746	3.76365	https://www.genecards.org/cgi-bin/carddisp.pl?gene=MUC4
CBX2	Chromobox 2	Protein Coding	41	GC17P079778	3.76079	https://www.genecards.org/cgi-bin/carddisp.pl?gene=CBX2
FOXO1	Forkhead Box O1	Protein Coding	47	GC13M040555	3.76037	https://www.genecards.org/cgi-bin/carddisp.pl?gene=FOXO1
IGFBP3	Insulin Like Growth Factor Binding Protein 3	Protein Coding	44	GC07M045912	3.75332	https://www.genecards.org/cgi-bin/carddisp.pl?gene=IGFBP3
KCNH1	Potassium Voltage-Gated Channel Subfamily H Member 1	Protein Coding	46	GC01M210678	3.74818	https://www.genecards.org/cgi-bin/carddisp.pl?gene=KCNH1
ENO2	Enolase 2	Protein Coding	45	GC12P006913	3.74733	https://www.genecards.org/cgi-bin/carddisp.pl?gene=ENO2
ERBB4	Erb-B2 Receptor Tyrosine Kinase 4	Protein Coding	52	GC02M211375	3.7434	https://www.genecards.org/cgi-bin/carddisp.pl?gene=ERBB4
MB	Myoglobin	Protein Coding	42	GC22M035606	3.74243	https://www.genecards.org/cgi-bin/carddisp.pl?gene=MB
WNT3	Wnt Family Member 3	Protein Coding	45	GC17M046762	3.73684	https://www.genecards.org/cgi-bin/carddisp.pl?gene=WNT3
HMGA1	High Mobility Group AT-Hook 1	Protein Coding	44	GC06P083808	3.72874	https://www.genecards.org/cgi-bin/carddisp.pl?gene=HMGA1
CYP4V2	Cytochrome P450 Family 4 Subfamily V Member 2	Protein Coding	41	GC04P186191	3.72186	https://www.genecards.org/cgi-bin/carddisp.pl?gene=CYP4V2
ITGAV	Integrin Subunit Alpha V	Protein Coding	45	GC02P186589	3.72072	https://www.genecards.org/cgi-bin/carddisp.pl?gene=ITGAV
ARSG	Arylsulfatase G	Protein Coding	42	GC17P068259	3.72054	https://www.genecards.org/cgi-bin/carddisp.pl?gene=ARSG
TYMS	Thymidylate Synthetase	Protein Coding	46	GC18P000657	3.71419	https://www.genecards.org/cgi-bin/carddisp.pl?gene=TYMS
USH2A	Usherin	Protein Coding	38	GC01M215622	3.69318	https://www.genecards.org/cgi-bin/carddisp.pl?gene=USH2A
FOXD3	Forkhead Box D3	Protein Coding	39	GC01P063323	3.6922	https://www.genecards.org/cgi-bin/carddisp.pl?gene=FOXD3
PTX3	Pentraxin 3	Protein Coding	41	GC03P157436	3.69149	https://www.genecards.org/cgi-bin/carddisp.pl?gene=PTX3
CDKN1C	Cyclin Dependent Kinase Inhibitor 1C	Protein Coding	45	GC11M003318	3.68779	https://www.genecards.org/cgi-bin/carddisp.pl?gene=CDKN1C
NOS1	Nitric Oxide Synthase 1	Protein Coding	48	GC12M117208	3.68382	https://www.genecards.org/cgi-bin/carddisp.pl?gene=NOS1
NANOGNB	NANOG Neighbor Homeobox	Protein Coding	22	GC12P021108	3.67541	https://www.genecards.org/cgi-bin/carddisp.pl?gene=NANOGNB
SOX8	SRY-Box Transcription Factor 8	Protein Coding	37	GC16P000981	3.66743	https://www.genecards.org/cgi-bin/carddisp.pl?gene=SOX8
NKX2-1	NK2 Homeobox 1	Protein Coding	44	GC14M036516	3.65391	https://www.genecards.org/cgi-bin/carddisp.pl?gene=NKX2-1
TXN	Thioredoxin	Protein Coding	44	GC09M110243	3.65344	https://www.genecards.org/cgi-bin/carddisp.pl?gene=TXN
KLK3	Kallikrein Related Peptidase 3	Protein Coding	45	GC19P050854	3.65081	https://www.genecards.org/cgi-bin/carddisp.pl?gene=KLK3
ZP4	Zona Pellucida Glycoprotein 4	Protein Coding	32	GC01M237877	3.64739	https://www.genecards.org/cgi-bin/carddisp.pl?gene=ZP4
DNAH8	Dynein Axonemal Heavy Chain 8	Protein Coding	37	GC06P083874	3.64495	https://www.genecards.org/cgi-bin/carddisp.pl?gene=DNAH8
LEPR	Leptin Receptor	Protein Coding	48	GC01P065421	3.64078	https://www.genecards.org/cgi-bin/carddisp.pl?gene=LEPR
ATXN2	Ataxin 2	Protein Coding	41	GC12M111443	3.63355	https://www.genecards.org/cgi-bin/carddisp.pl?gene=ATXN2
NCAM1	Neural Cell Adhesion Molecule 1	Protein Coding	45	GC11P112961	3.63077	https://www.genecards.org/cgi-bin/carddisp.pl?gene=NCAM1
AGTR1	Angiotensin II Receptor Type 1	Protein Coding	48	GC03P148697	3.62397	https://www.genecards.org/cgi-bin/carddisp.pl?gene=AGTR1
TF	Transferrin	Protein Coding	48	GC03P134296	3.62216	https://www.genecards.org/cgi-bin/carddisp.pl?gene=TF
SMARCB1	SWI/SNF Related, Matrix Associated, Actin Dependent Regulator Of Chromatin, Subfamily B, Member 1	Protein Coding	44	GC22P023786	3.61738	https://www.genecards.org/cgi-bin/carddisp.pl?gene=SMARCB1
BLZF1	Basic Leucine Zipper Nuclear Factor 1	Protein Coding	38	GC01P169367	3.61645	https://www.genecards.org/cgi-bin/carddisp.pl?gene=BLZF1
FMR1	Fragile X Messenger Ribonucleoprotein 1	Protein Coding	42	GC0XP147943	3.61249	https://www.genecards.org/cgi-bin/carddisp.pl?gene=FMR1
PLAT	Plasminogen Activator, Tissue Type	Protein Coding	48	GC08M042174	3.60462	https://www.genecards.org/cgi-bin/carddisp.pl?gene=PLAT
ENG	Endoglin	Protein Coding	46	GC09M127815	3.60303	https://www.genecards.org/cgi-bin/carddisp.pl?gene=ENG
NR1H2	Nuclear Receptor Subfamily 1 Group H Member 2	Protein Coding	45	GC19P050329	3.6026	https://www.genecards.org/cgi-bin/carddisp.pl?gene=NR1H2
SLC2A1	Solute Carrier Family 2 Member 1	Protein Coding	50	GC01M042925	3.59652	https://www.genecards.org/cgi-bin/carddisp.pl?gene=SLC2A1
SGCB	Sarcoglycan Beta	Protein Coding	38	GC04M052019	3.59636	https://www.genecards.org/cgi-bin/carddisp.pl?gene=SGCB
FOXD1	Forkhead Box D1	Protein Coding	35	GC05M073444	3.58503	https://www.genecards.org/cgi-bin/carddisp.pl?gene=FOXD1
CALB2	Calbindin 2	Protein Coding	39	GC16P071358	3.58279	https://www.genecards.org/cgi-bin/carddisp.pl?gene=CALB2
NFKB1	Nuclear Factor Kappa B Subunit 1	Protein Coding	49	GC04P102501	3.58064	https://www.genecards.org/cgi-bin/carddisp.pl?gene=NFKB1
OXTR	Oxytocin Receptor	Protein Coding	45	GC03M008767	3.57763	https://www.genecards.org/cgi-bin/carddisp.pl?gene=OXTR
DDIT3	DNA Damage Inducible Transcript 3	Protein Coding	44	GC12M057516	3.57432	https://www.genecards.org/cgi-bin/carddisp.pl?gene=DDIT3
FAS	Fas Cell Surface Death Receptor	Protein Coding	48	GC10P092502	3.57399	https://www.genecards.org/cgi-bin/carddisp.pl?gene=FAS
DUX4	Double Homeobox 4	Protein Coding	26	GC04P190173	3.56949	https://www.genecards.org/cgi-bin/carddisp.pl?gene=DUX4
VTN	Vitronectin	Protein Coding	42	GC17M035135	3.55556	https://www.genecards.org/cgi-bin/carddisp.pl?gene=VTN
DMD	Dystrophin	Protein Coding	45	GC0XM031097	3.55238	https://www.genecards.org/cgi-bin/carddisp.pl?gene=DMD
REST	RE1 Silencing Transcription Factor	Protein Coding	42	GC04P056907	3.54958	https://www.genecards.org/cgi-bin/carddisp.pl?gene=REST
PEX6	Peroxisomal Biogenesis Factor 6	Protein Coding	42	GC06M042963	3.54911	https://www.genecards.org/cgi-bin/carddisp.pl?gene=PEX6
RPL29	Ribosomal Protein L29	Protein Coding	38	GC03M052033	3.54793	https://www.genecards.org/cgi-bin/carddisp.pl?gene=RPL29
FGF10	Fibroblast Growth Factor 10	Protein Coding	45	GC05M044340	3.54693	https://www.genecards.org/cgi-bin/carddisp.pl?gene=FGF10
ANGPT1	Angiopoietin 1	Protein Coding	44	GC08M107246	3.54063	https://www.genecards.org/cgi-bin/carddisp.pl?gene=ANGPT1
DDR1	Discoidin Domain Receptor Tyrosine Kinase 1	Protein Coding	45	GC06P083678	3.53922	https://www.genecards.org/cgi-bin/carddisp.pl?gene=DDR1
ADIPOQ	Adiponectin, C1Q And Collagen Domain Containing	Protein Coding	44	GC03P186842	3.53592	https://www.genecards.org/cgi-bin/carddisp.pl?gene=ADIPOQ
PTCH1	Patched 1	Protein Coding	48	GC09M095442	3.5358	https://www.genecards.org/cgi-bin/carddisp.pl?gene=PTCH1
MKS1	MKS Transition Zone Complex Subunit 1	Protein Coding	39	GC17M058205	3.53157	https://www.genecards.org/cgi-bin/carddisp.pl?gene=MKS1
CCNA2	Cyclin A2	Protein Coding	44	GC04M121816	3.52677	https://www.genecards.org/cgi-bin/carddisp.pl?gene=CCNA2
CHD7	Chromodomain Helicase DNA Binding Protein 7	Protein Coding	44	GC08P060678	3.51816	https://www.genecards.org/cgi-bin/carddisp.pl?gene=CHD7
NOTCH1	Notch Receptor 1	Protein Coding	49	GC09M137524	3.51459	https://www.genecards.org/cgi-bin/carddisp.pl?gene=NOTCH1
DNAH5	Dynein Axonemal Heavy Chain 5	Protein Coding	40	GC05M013693	3.5074	https://www.genecards.org/cgi-bin/carddisp.pl?gene=DNAH5
SLC17A5	Solute Carrier Family 17 Member 5	Protein Coding	42	GC06M073593	3.50705	https://www.genecards.org/cgi-bin/carddisp.pl?gene=SLC17A5
TGFBR1	Transforming Growth Factor Beta Receptor 1	Protein Coding	50	GC09P099104	3.50487	https://www.genecards.org/cgi-bin/carddisp.pl?gene=TGFBR1
JAG1	Jagged Canonical Notch Ligand 1	Protein Coding	48	GC20M010637	3.5031	https://www.genecards.org/cgi-bin/carddisp.pl?gene=JAG1
DSPP	Dentin Sialophosphoprotein	Protein Coding	38	GC04P087608	3.50247	https://www.genecards.org/cgi-bin/carddisp.pl?gene=DSPP
CXCR4	C-X-C Motif Chemokine Receptor 4	Protein Coding	49	GC02M136114	3.49388	https://www.genecards.org/cgi-bin/carddisp.pl?gene=CXCR4
CD34	CD34 Molecule	Protein Coding	42	GC01M207880	3.48825	https://www.genecards.org/cgi-bin/carddisp.pl?gene=CD34
FGF9	Fibroblast Growth Factor 9	Protein Coding	42	GC13P021671	3.48646	https://www.genecards.org/cgi-bin/carddisp.pl?gene=FGF9
F3	Coagulation Factor III, Tissue Factor	Protein Coding	44	GC01M094590	3.47867	https://www.genecards.org/cgi-bin/carddisp.pl?gene=F3
MOS	MOS Proto-Oncogene, Serine/Threonine Kinase	Protein Coding	36	GC08M056112	3.47796	https://www.genecards.org/cgi-bin/carddisp.pl?gene=MOS
MITF	Melanocyte Inducing Transcription Factor	Protein Coding	46	GC03P069788	3.47659	https://www.genecards.org/cgi-bin/carddisp.pl?gene=MITF
HAND2	Heart And Neural Crest Derivatives Expressed 2	Protein Coding	43	GC04M173524	3.46779	https://www.genecards.org/cgi-bin/carddisp.pl?gene=HAND2
IL2RA	Interleukin 2 Receptor Subunit Alpha	Protein Coding	48	GC10M006010	3.45488	https://www.genecards.org/cgi-bin/carddisp.pl?gene=IL2RA
IL4	Interleukin 4	Protein Coding	44	GC05P132673	3.45488	https://www.genecards.org/cgi-bin/carddisp.pl?gene=IL4
TPM1	Tropomyosin 1	Protein Coding	46	GC15P120433	3.44788	https://www.genecards.org/cgi-bin/carddisp.pl?gene=TPM1
NR2F2	Nuclear Receptor Subfamily 2 Group F Member 2	Protein Coding	48	GC15P096325	3.44432	https://www.genecards.org/cgi-bin/carddisp.pl?gene=NR2F2
ZSCAN4	Zinc Finger And SCAN Domain Containing 4	Protein Coding	32	GC19P057651	3.44161	https://www.genecards.org/cgi-bin/carddisp.pl?gene=ZSCAN4
MEIS2	Meis Homeobox 2	Protein Coding	42	GC15M036889	3.43801	https://www.genecards.org/cgi-bin/carddisp.pl?gene=MEIS2
MEIS1	Meis Homeobox 1	Protein Coding	41	GC02P066433	3.42936	https://www.genecards.org/cgi-bin/carddisp.pl?gene=MEIS1
SCN1B	Sodium Voltage-Gated Channel Beta Subunit 1	Protein Coding	44	GC19P035030	3.42218	https://www.genecards.org/cgi-bin/carddisp.pl?gene=SCN1B
S100B	S100 Calcium Binding Protein B	Protein Coding	44	GC21M050764	3.41893	https://www.genecards.org/cgi-bin/carddisp.pl?gene=S100B
SLC6A4	Solute Carrier Family 6 Member 4	Protein Coding	46	GC17M030194	3.41445	https://www.genecards.org/cgi-bin/carddisp.pl?gene=SLC6A4
TCF7L1	Transcription Factor 7 Like 1	Protein Coding	40	GC02P085133	3.41438	https://www.genecards.org/cgi-bin/carddisp.pl?gene=TCF7L1
CYP2C19	Cytochrome P450 Family 2 Subfamily C Member 19	Protein Coding	46	GC10P094762	3.41413	https://www.genecards.org/cgi-bin/carddisp.pl?gene=CYP2C19
KCNH2	Potassium Voltage-Gated Channel Subfamily H Member 2	Protein Coding	49	GC07M150944	3.40842	https://www.genecards.org/cgi-bin/carddisp.pl?gene=KCNH2
IL2	Interleukin 2	Protein Coding	43	GC04M122451	3.39875	https://www.genecards.org/cgi-bin/carddisp.pl?gene=IL2
CDKN1B	Cyclin Dependent Kinase Inhibitor 1B	Protein Coding	45	GC12P021339	3.39809	https://www.genecards.org/cgi-bin/carddisp.pl?gene=CDKN1B
COL2A1	Collagen Type II Alpha 1 Chain	Protein Coding	46	GC12M047972	3.39591	https://www.genecards.org/cgi-bin/carddisp.pl?gene=COL2A1
PRKN	Parkin RBR E3 Ubiquitin Protein Ligase	Protein Coding	37	GC06M161348	3.39418	https://www.genecards.org/cgi-bin/carddisp.pl?gene=PRKN
LGALS3	Galectin 3	Protein Coding	43	GC14P055124	3.39223	https://www.genecards.org/cgi-bin/carddisp.pl?gene=LGALS3
NIPBL	NIPBL Cohesin Loading Factor	Protein Coding	41	GC05P036876	3.39118	https://www.genecards.org/cgi-bin/carddisp.pl?gene=NIPBL
CSF1R	Colony Stimulating Factor 1 Receptor	Protein Coding	49	GC05M150053	3.3851	https://www.genecards.org/cgi-bin/carddisp.pl?gene=CSF1R
ADAMTS5	ADAM Metallopeptidase With Thrombospondin Type 1 Motif 5	Protein Coding	43	GC21M026918	3.37991	https://www.genecards.org/cgi-bin/carddisp.pl?gene=ADAMTS5
CYP26A1	Cytochrome P450 Family 26 Subfamily A Member 1	Protein Coding	43	GC10P093073	3.3795	https://www.genecards.org/cgi-bin/carddisp.pl?gene=CYP26A1
ADM	Adrenomedullin	Protein Coding	43	GC11P010304	3.37018	https://www.genecards.org/cgi-bin/carddisp.pl?gene=ADM
TIMM8A	Translocase Of Inner Mitochondrial Membrane 8A	Protein Coding	41	GC0XM101345	3.36861	https://www.genecards.org/cgi-bin/carddisp.pl?gene=TIMM8A
CTCF	CCCTC-Binding Factor	Protein Coding	45	GC16P067563	3.36708	https://www.genecards.org/cgi-bin/carddisp.pl?gene=CTCF
BBS1	Bardet-Biedl Syndrome 1	Protein Coding	37	GC11P070089	3.34608	https://www.genecards.org/cgi-bin/carddisp.pl?gene=BBS1
FGF1	Fibroblast Growth Factor 1	Protein Coding	45	GC05M142555	3.34498	https://www.genecards.org/cgi-bin/carddisp.pl?gene=FGF1
NPPA	Natriuretic Peptide A	Protein Coding	44	GC01M011846	3.33873	https://www.genecards.org/cgi-bin/carddisp.pl?gene=NPPA
NR4A2	Nuclear Receptor Subfamily 4 Group A Member 2	Protein Coding	45	GC02M156324	3.33842	https://www.genecards.org/cgi-bin/carddisp.pl?gene=NR4A2
ESRRA	Estrogen Related Receptor Alpha	Protein Coding	46	GC11P064305	3.33351	https://www.genecards.org/cgi-bin/carddisp.pl?gene=ESRRA
CRH	Corticotropin Releasing Hormone	Protein Coding	42	GC08M066176	3.32966	https://www.genecards.org/cgi-bin/carddisp.pl?gene=CRH
MIR133B	MicroRNA 133b	RNA Gene	22	GC06P052148	3.32707	https://www.genecards.org/cgi-bin/carddisp.pl?gene=MIR133B
MUC16	Mucin 16, Cell Surface Associated	Protein Coding	37	GC19M008848	3.31837	https://www.genecards.org/cgi-bin/carddisp.pl?gene=MUC16
ITGA4	Integrin Subunit Alpha 4	Protein Coding	46	GC02P181456	3.31814	https://www.genecards.org/cgi-bin/carddisp.pl?gene=ITGA4
TNFSF11	TNF Superfamily Member 11	Protein Coding	45	GC13P042562	3.31188	https://www.genecards.org/cgi-bin/carddisp.pl?gene=TNFSF11
EPO	Erythropoietin	Protein Coding	40	GC07P100720	3.3099	https://www.genecards.org/cgi-bin/carddisp.pl?gene=EPO
SOX11	SRY-Box Transcription Factor 11	Protein Coding	40	GC02P005703	3.30523	https://www.genecards.org/cgi-bin/carddisp.pl?gene=SOX11
SERPINC1	Serpin Family C Member 1	Protein Coding	47	GC01M174559	3.30152	https://www.genecards.org/cgi-bin/carddisp.pl?gene=SERPINC1
SEMA4A	Semaphorin 4A	Protein Coding	43	GC01P156147	3.29524	https://www.genecards.org/cgi-bin/carddisp.pl?gene=SEMA4A
GPC4	Glypican 4	Protein Coding	43	GC0XM133300	3.29384	https://www.genecards.org/cgi-bin/carddisp.pl?gene=GPC4
NUDT6	Nudix Hydrolase 6	Protein Coding	37	GC04M122888	3.29356	https://www.genecards.org/cgi-bin/carddisp.pl?gene=NUDT6
GNAS	GNAS Complex Locus	Protein Coding	49	GC20P058839	3.28948	https://www.genecards.org/cgi-bin/carddisp.pl?gene=GNAS
SCGB1A1	Secretoglobin Family 1A Member 1	Protein Coding	39	GC11P062405	3.28506	https://www.genecards.org/cgi-bin/carddisp.pl?gene=SCGB1A1
POSTN	Periostin	Protein Coding	42	GC13M037562	3.28193	https://www.genecards.org/cgi-bin/carddisp.pl?gene=POSTN
GLI1	GLI Family Zinc Finger 1	Protein Coding	45	GC12P057460	3.27895	https://www.genecards.org/cgi-bin/carddisp.pl?gene=GLI1
INTS1	Integrator Complex Subunit 1	Protein Coding	34	GC07M001470	3.27611	https://www.genecards.org/cgi-bin/carddisp.pl?gene=INTS1
CALR	Calreticulin	Protein Coding	49	GC19P012938	3.27489	https://www.genecards.org/cgi-bin/carddisp.pl?gene=CALR
CCNE1	Cyclin E1	Protein Coding	46	GC19P029811	3.26992	https://www.genecards.org/cgi-bin/carddisp.pl?gene=CCNE1
CACNA1C	Calcium Voltage-Gated Channel Subunit Alpha1 C	Protein Coding	48	GC12P001970	3.26827	https://www.genecards.org/cgi-bin/carddisp.pl?gene=CACNA1C
PRLR	Prolactin Receptor	Protein Coding	46	GC05M035048	3.26434	https://www.genecards.org/cgi-bin/carddisp.pl?gene=PRLR
NRP1	Neuropilin 1	Protein Coding	45	GC10M033177	3.25617	https://www.genecards.org/cgi-bin/carddisp.pl?gene=NRP1
TUBB8	Tubulin Beta 8 Class VIII	Protein Coding	38	GC10M000048	3.25189	https://www.genecards.org/cgi-bin/carddisp.pl?gene=TUBB8
RHOA	Ras Homolog Family Member A	Protein Coding	46	GC03M049359	3.25086	https://www.genecards.org/cgi-bin/carddisp.pl?gene=RHOA
SYP	Synaptophysin	Protein Coding	44	GC0XM049187	3.24629	https://www.genecards.org/cgi-bin/carddisp.pl?gene=SYP
SRSF2	Serine And Arginine Rich Splicing Factor 2	Protein Coding	40	GC17M076734	3.24002	https://www.genecards.org/cgi-bin/carddisp.pl?gene=SRSF2
PNPLA6	Patatin Like Phospholipase Domain Containing 6	Protein Coding	43	GC19P007534	3.2347	https://www.genecards.org/cgi-bin/carddisp.pl?gene=PNPLA6
TERT	Telomerase Reverse Transcriptase	Protein Coding	49	GC05M001253	3.23107	https://www.genecards.org/cgi-bin/carddisp.pl?gene=TERT
GSK3B	Glycogen Synthase Kinase 3 Beta	Protein Coding	47	GC03M119821	3.22894	https://www.genecards.org/cgi-bin/carddisp.pl?gene=GSK3B
CDK4	Cyclin Dependent Kinase 4	Protein Coding	50	GC12M057743	3.22698	https://www.genecards.org/cgi-bin/carddisp.pl?gene=CDK4
VCAM1	Vascular Cell Adhesion Molecule 1	Protein Coding	44	GC01P100719	3.22681	https://www.genecards.org/cgi-bin/carddisp.pl?gene=VCAM1
MYOD1	Myogenic Differentiation 1	Protein Coding	45	GC11P017741	3.22645	https://www.genecards.org/cgi-bin/carddisp.pl?gene=MYOD1
TFAP2B	Transcription Factor AP-2 Beta	Protein Coding	43	GC06P083992	3.22473	https://www.genecards.org/cgi-bin/carddisp.pl?gene=TFAP2B
EYA4	EYA Transcriptional Coactivator And Phosphatase 4	Protein Coding	43	GC06P133240	3.2232	https://www.genecards.org/cgi-bin/carddisp.pl?gene=EYA4
TSC2	TSC Complex Subunit 2	Protein Coding	48	GC16P011696	3.22046	https://www.genecards.org/cgi-bin/carddisp.pl?gene=TSC2
MYH9	Myosin Heavy Chain 9	Protein Coding	47	GC22M036281	3.22002	https://www.genecards.org/cgi-bin/carddisp.pl?gene=MYH9
IL11RA	Interleukin 11 Receptor Subunit Alpha	Protein Coding	44	GC09P047112	3.21991	https://www.genecards.org/cgi-bin/carddisp.pl?gene=IL11RA
RARA	Retinoic Acid Receptor Alpha	Protein Coding	47	GC17P040309	3.21617	https://www.genecards.org/cgi-bin/carddisp.pl?gene=RARA
CRISP3	Cysteine Rich Secretory Protein 3	Protein Coding	37	GC06M049727	3.21174	https://www.genecards.org/cgi-bin/carddisp.pl?gene=CRISP3
ATRX	ATRX Chromatin Remodeler	Protein Coding	45	GC0XM077504	3.20162	https://www.genecards.org/cgi-bin/carddisp.pl?gene=ATRX
NNMT	Nicotinamide N-Methyltransferase	Protein Coding	42	GC11P114257	3.20122	https://www.genecards.org/cgi-bin/carddisp.pl?gene=NNMT
NTRK2	Neurotrophic Receptor Tyrosine Kinase 2	Protein Coding	51	GC09P084668	3.19912	https://www.genecards.org/cgi-bin/carddisp.pl?gene=NTRK2
EPB41L1	Erythrocyte Membrane Protein Band 4.1 Like 1	Protein Coding	40	GC20P036091	3.19847	https://www.genecards.org/cgi-bin/carddisp.pl?gene=EPB41L1
ISL1	ISL LIM Homeobox 1	Protein Coding	44	GC05P051383	3.19563	https://www.genecards.org/cgi-bin/carddisp.pl?gene=ISL1
MCL1	MCL1 Apoptosis Regulator, BCL2 Family Member	Protein Coding	45	GC01M152066	3.18871	https://www.genecards.org/cgi-bin/carddisp.pl?gene=MCL1
SP1	Sp1 Transcription Factor	Protein Coding	44	GC12P053380	3.18654	https://www.genecards.org/cgi-bin/carddisp.pl?gene=SP1
MYF5	Myogenic Factor 5	Protein Coding	38	GC12P080716	3.18581	https://www.genecards.org/cgi-bin/carddisp.pl?gene=MYF5
RBM19	RNA Binding Motif Protein 19	Protein Coding	35	GC12M113816	3.17773	https://www.genecards.org/cgi-bin/carddisp.pl?gene=RBM19
ADGRV1	Adhesion G Protein-Coupled Receptor V1	Protein Coding	37	GC05P090529	3.17005	https://www.genecards.org/cgi-bin/carddisp.pl?gene=ADGRV1
GBA	Glucosylceramidase Beta	Protein Coding	48	GC01M155234	3.16924	https://www.genecards.org/cgi-bin/carddisp.pl?gene=GBA
LGALS1	Galectin 1	Protein Coding	41	GC22P037675	3.1663	https://www.genecards.org/cgi-bin/carddisp.pl?gene=LGALS1
SELL	Selectin L	Protein Coding	42	GC01M169690	3.1603	https://www.genecards.org/cgi-bin/carddisp.pl?gene=SELL
TPRX1	Tetrapeptide Repeat Homeobox 1	Protein Coding	26	GC19M047801	3.15937	https://www.genecards.org/cgi-bin/carddisp.pl?gene=TPRX1
RARB	Retinoic Acid Receptor Beta	Protein Coding	48	GC03P024689	3.14694	https://www.genecards.org/cgi-bin/carddisp.pl?gene=RARB
RHO	Rhodopsin	Protein Coding	46	GC03P134215	3.14276	https://www.genecards.org/cgi-bin/carddisp.pl?gene=RHO
CREB1	CAMP Responsive Element Binding Protein 1	Protein Coding	47	GC02P207529	3.1393	https://www.genecards.org/cgi-bin/carddisp.pl?gene=CREB1
MYL2	Myosin Light Chain 2	Protein Coding	46	GC12M110910	3.13335	https://www.genecards.org/cgi-bin/carddisp.pl?gene=MYL2
CALB1	Calbindin 1	Protein Coding	41	GC08M090058	3.13222	https://www.genecards.org/cgi-bin/carddisp.pl?gene=CALB1
TCAP	Titin-Cap	Protein Coding	41	GC17P055523	3.12394	https://www.genecards.org/cgi-bin/carddisp.pl?gene=TCAP
SRF	Serum Response Factor	Protein Coding	41	GC06P043171	3.1192	https://www.genecards.org/cgi-bin/carddisp.pl?gene=SRF
ITGA5	Integrin Subunit Alpha 5	Protein Coding	47	GC12M054899	3.10702	https://www.genecards.org/cgi-bin/carddisp.pl?gene=ITGA5
MAPK3	Mitogen-Activated Protein Kinase 3	Protein Coding	46	GC16M037120	3.10689	https://www.genecards.org/cgi-bin/carddisp.pl?gene=MAPK3
ELANE	Elastase, Neutrophil Expressed	Protein Coding	47	GC19P002810	3.10483	https://www.genecards.org/cgi-bin/carddisp.pl?gene=ELANE
MMP26	Matrix Metallopeptidase 26	Protein Coding	34	GC11P004706	3.09487	https://www.genecards.org/cgi-bin/carddisp.pl?gene=MMP26
GDF3	Growth Differentiation Factor 3	Protein Coding	38	GC12M007689	3.08198	https://www.genecards.org/cgi-bin/carddisp.pl?gene=GDF3
MED12	Mediator Complex Subunit 12	Protein Coding	43	GC0XP071118	3.0812	https://www.genecards.org/cgi-bin/carddisp.pl?gene=MED12
MIR145	MicroRNA 145	RNA Gene	22	GC05P149430	3.079	https://www.genecards.org/cgi-bin/carddisp.pl?gene=MIR145
DNAI2	Dynein Axonemal Intermediate Chain 2	Protein Coding	38	GC17P074274	3.0773	https://www.genecards.org/cgi-bin/carddisp.pl?gene=DNAI2
APAF1	Apoptotic Peptidase Activating Factor 1	Protein Coding	45	GC12P098645	3.07708	https://www.genecards.org/cgi-bin/carddisp.pl?gene=APAF1
CRABP1	Cellular Retinoic Acid Binding Protein 1	Protein Coding	40	GC15P078340	3.0758	https://www.genecards.org/cgi-bin/carddisp.pl?gene=CRABP1
ZFP36	ZFP36 Ring Finger Protein	Protein Coding	37	GC19P039406	3.0746	https://www.genecards.org/cgi-bin/carddisp.pl?gene=ZFP36
SMAD1	SMAD Family Member 1	Protein Coding	41	GC04P145481	3.07371	https://www.genecards.org/cgi-bin/carddisp.pl?gene=SMAD1
VDR	Vitamin D Receptor	Protein Coding	49	GC12M047841	3.06583	https://www.genecards.org/cgi-bin/carddisp.pl?gene=VDR
DNMT1	DNA Methyltransferase 1	Protein Coding	49	GC19M010133	3.05819	https://www.genecards.org/cgi-bin/carddisp.pl?gene=DNMT1
SNAI2	Snail Family Transcriptional Repressor 2	Protein Coding	42	GC08M048917	3.04948	https://www.genecards.org/cgi-bin/carddisp.pl?gene=SNAI2
DPP4	Dipeptidyl Peptidase 4	Protein Coding	48	GC02M161992	3.04906	https://www.genecards.org/cgi-bin/carddisp.pl?gene=DPP4
RXRA	Retinoid X Receptor Alpha	Protein Coding	47	GC09P134317	3.04786	https://www.genecards.org/cgi-bin/carddisp.pl?gene=RXRA
SIN3B	SIN3 Transcription Regulator Family Member B	Protein Coding	39	GC19P016829	3.0314	https://www.genecards.org/cgi-bin/carddisp.pl?gene=SIN3B
RELA	RELA Proto-Oncogene, NF-KB Subunit	Protein Coding	49	GC11M065653	3.02988	https://www.genecards.org/cgi-bin/carddisp.pl?gene=RELA
ELAVL1	ELAV Like RNA Binding Protein 1	Protein Coding	40	GC19M007958	3.02541	https://www.genecards.org/cgi-bin/carddisp.pl?gene=ELAVL1
EDNRA	Endothelin Receptor Type A	Protein Coding	47	GC04P147480	3.02473	https://www.genecards.org/cgi-bin/carddisp.pl?gene=EDNRA
CGB7	Chorionic Gonadotropin Subunit Beta 7	Protein Coding	31	GC19M049054	3.02352	https://www.genecards.org/cgi-bin/carddisp.pl?gene=CGB7
ZIC3	Zic Family Member 3	Protein Coding	45	GC0XP137566	3.01453	https://www.genecards.org/cgi-bin/carddisp.pl?gene=ZIC3
PTGS1	Prostaglandin-Endoperoxide Synthase 1	Protein Coding	45	GC09P122370	3.01036	https://www.genecards.org/cgi-bin/carddisp.pl?gene=PTGS1
ACTB	Actin Beta	Protein Coding	47	GC07M005527	3.00643	https://www.genecards.org/cgi-bin/carddisp.pl?gene=ACTB
POMC	Proopiomelanocortin	Protein Coding	46	GC02M025160	3.00604	https://www.genecards.org/cgi-bin/carddisp.pl?gene=POMC
MAPK10	Mitogen-Activated Protein Kinase 10	Protein Coding	48	GC04M085990	2.99383	https://www.genecards.org/cgi-bin/carddisp.pl?gene=MAPK10
SNRPN	Small Nuclear Ribonucleoprotein Polypeptide N	Protein Coding	42	GC15P024823	2.99373	https://www.genecards.org/cgi-bin/carddisp.pl?gene=SNRPN
HPSE	Heparanase	Protein Coding	43	GC04M083292	2.9901	https://www.genecards.org/cgi-bin/carddisp.pl?gene=HPSE
NR4A1	Nuclear Receptor Subfamily 4 Group A Member 1	Protein Coding	45	GC12P052022	2.98963	https://www.genecards.org/cgi-bin/carddisp.pl?gene=NR4A1
RAC1	Rac Family Small GTPase 1	Protein Coding	47	GC07P006377	2.98748	https://www.genecards.org/cgi-bin/carddisp.pl?gene=RAC1
PEG3	Paternally Expressed 3	Protein Coding	38	GC19M056810	2.98605	https://www.genecards.org/cgi-bin/carddisp.pl?gene=PEG3
NOTCH2	Notch Receptor 2	Protein Coding	48	GC01M119911	2.98197	https://www.genecards.org/cgi-bin/carddisp.pl?gene=NOTCH2
DNAAF2	Dynein Axonemal Assembly Factor 2	Protein Coding	36	GC14M049625	2.97679	https://www.genecards.org/cgi-bin/carddisp.pl?gene=DNAAF2
IFNA1	Interferon Alpha 1	Protein Coding	38	GC09P021593	2.97668	https://www.genecards.org/cgi-bin/carddisp.pl?gene=IFNA1
SNAI1	Snail Family Transcriptional Repressor 1	Protein Coding	42	GC20P049982	2.97636	https://www.genecards.org/cgi-bin/carddisp.pl?gene=SNAI1
INHBA	Inhibin Subunit Beta A	Protein Coding	44	GC07M041668	2.97488	https://www.genecards.org/cgi-bin/carddisp.pl?gene=INHBA
MSX2	Msh Homeobox 2	Protein Coding	46	GC05P174724	2.96882	https://www.genecards.org/cgi-bin/carddisp.pl?gene=MSX2
CYCS	Cytochrome C, Somatic	Protein Coding	46	GC07M025118	2.96544	https://www.genecards.org/cgi-bin/carddisp.pl?gene=CYCS
MT-ND1	Mitochondrially Encoded NADH:Ubiquinone Oxidoreductase Core Subunit 1	Protein Coding	32	GCMTP003309	2.96003	https://www.genecards.org/cgi-bin/carddisp.pl?gene=MT-ND1
GPI	Glucose-6-Phosphate Isomerase	Protein Coding	46	GC19P034359	2.9522	https://www.genecards.org/cgi-bin/carddisp.pl?gene=GPI
EZH2	Enhancer Of Zeste 2 Polycomb Repressive Complex 2 Subunit	Protein Coding	52	GC07M148807	2.95076	https://www.genecards.org/cgi-bin/carddisp.pl?gene=EZH2
CCL5	C-C Motif Chemokine Ligand 5	Protein Coding	41	GC17M035871	2.94915	https://www.genecards.org/cgi-bin/carddisp.pl?gene=CCL5
HP	Haptoglobin	Protein Coding	44	GC16P072086	2.94662	https://www.genecards.org/cgi-bin/carddisp.pl?gene=HP
RET	Ret Proto-Oncogene	Protein Coding	51	GC10P043182	2.93476	https://www.genecards.org/cgi-bin/carddisp.pl?gene=RET
LTF	Lactotransferrin	Protein Coding	44	GC03M046435	2.93211	https://www.genecards.org/cgi-bin/carddisp.pl?gene=LTF
MMP14	Matrix Metallopeptidase 14	Protein Coding	49	GC14P032700	2.93045	https://www.genecards.org/cgi-bin/carddisp.pl?gene=MMP14
PSEN2	Presenilin 2	Protein Coding	48	GC01P226870	2.92829	https://www.genecards.org/cgi-bin/carddisp.pl?gene=PSEN2
HCN4	Hyperpolarization Activated Cyclic Nucleotide Gated Potassium Channel 4	Protein Coding	47	GC15M073319	2.927	https://www.genecards.org/cgi-bin/carddisp.pl?gene=HCN4
YAP1	Yes1 Associated Transcriptional Regulator	Protein Coding	45	GC11P102110	2.92282	https://www.genecards.org/cgi-bin/carddisp.pl?gene=YAP1
PIK3CA	Phosphatidylinositol-4,5-Bisphosphate 3-Kinase Catalytic Subunit Alpha	Protein Coding	50	GC03P179148	2.9206	https://www.genecards.org/cgi-bin/carddisp.pl?gene=PIK3CA
EDA	Ectodysplasin A	Protein Coding	41	GC0XP069618	2.91734	https://www.genecards.org/cgi-bin/carddisp.pl?gene=EDA
MPO	Myeloperoxidase	Protein Coding	49	GC17M058269	2.91505	https://www.genecards.org/cgi-bin/carddisp.pl?gene=MPO
MAD2L1	Mitotic Arrest Deficient 2 Like 1	Protein Coding	43	GC04M120055	2.91479	https://www.genecards.org/cgi-bin/carddisp.pl?gene=MAD2L1
APOA1	Apolipoprotein A1	Protein Coding	46	GC11M116835	2.9115	https://www.genecards.org/cgi-bin/carddisp.pl?gene=APOA1
HSPB1	Heat Shock Protein Family B (Small) Member 1	Protein Coding	49	GC07P076302	2.90871	https://www.genecards.org/cgi-bin/carddisp.pl?gene=HSPB1
TCF15	Transcription Factor 15	Protein Coding	33	GC20M000603	2.90508	https://www.genecards.org/cgi-bin/carddisp.pl?gene=TCF15
METTL3	Methyltransferase 3, N6-Adenosine-Methyltransferase Complex Catalytic Subunit	Protein Coding	40	GC14M021498	2.90347	https://www.genecards.org/cgi-bin/carddisp.pl?gene=METTL3
GBX2	Gastrulation Brain Homeobox 2	Protein Coding	39	GC02M236165	2.90276	https://www.genecards.org/cgi-bin/carddisp.pl?gene=GBX2
KRT13	Keratin 13	Protein Coding	42	GC17M041500	2.90233	https://www.genecards.org/cgi-bin/carddisp.pl?gene=KRT13
HNF1B	HNF1 Homeobox B	Protein Coding	41	GC17M037686	2.89851	https://www.genecards.org/cgi-bin/carddisp.pl?gene=HNF1B
HLA-DQB1	Major Histocompatibility Complex, Class II, DQ Beta 1	Protein Coding	42	GC06M066016	2.89489	https://www.genecards.org/cgi-bin/carddisp.pl?gene=HLA-DQB1
MFGE8	Milk Fat Globule EGF And Factor V/VIII Domain Containing	Protein Coding	42	GC15M088898	2.89097	https://www.genecards.org/cgi-bin/carddisp.pl?gene=MFGE8
EP300	E1A Binding Protein P300	Protein Coding	49	GC22P041091	2.88711	https://www.genecards.org/cgi-bin/carddisp.pl?gene=EP300
PDGFRA	Platelet Derived Growth Factor Receptor Alpha	Protein Coding	51	GC04P054229	2.88177	https://www.genecards.org/cgi-bin/carddisp.pl?gene=PDGFRA
APOH	Apolipoprotein H	Protein Coding	43	GC17M066212	2.88125	https://www.genecards.org/cgi-bin/carddisp.pl?gene=APOH
CREBBP	CREB Binding Protein	Protein Coding	50	GC16M007298	2.87794	https://www.genecards.org/cgi-bin/carddisp.pl?gene=CREBBP
ALDH1A2	Aldehyde Dehydrogenase 1 Family Member A2	Protein Coding	46	GC15M089827	2.87349	https://www.genecards.org/cgi-bin/carddisp.pl?gene=ALDH1A2
CAV3	Caveolin 3	Protein Coding	41	GC03P008733	2.87224	https://www.genecards.org/cgi-bin/carddisp.pl?gene=CAV3
SIX5	SIX Homeobox 5	Protein Coding	38	GC19M045764	2.87085	https://www.genecards.org/cgi-bin/carddisp.pl?gene=SIX5
LIN28A	Lin-28 Homolog A	Protein Coding	38	GC01P026410	2.87064	https://www.genecards.org/cgi-bin/carddisp.pl?gene=LIN28A
CHM	CHM Rab Escort Protein	Protein Coding	41	GC0XM085861	2.86776	https://www.genecards.org/cgi-bin/carddisp.pl?gene=CHM
CACNB2	Calcium Voltage-Gated Channel Auxiliary Subunit Beta 2	Protein Coding	45	GC10P018165	2.86136	https://www.genecards.org/cgi-bin/carddisp.pl?gene=CACNB2
MXD1	MAX Dimerization Protein 1	Protein Coding	36	GC02P069897	2.85998	https://www.genecards.org/cgi-bin/carddisp.pl?gene=MXD1
ZFP36L2	ZFP36 Ring Finger Protein Like 2	Protein Coding	37	GC02M043184	2.85844	https://www.genecards.org/cgi-bin/carddisp.pl?gene=ZFP36L2
FOXQ1	Forkhead Box Q1	Protein Coding	34	GC06P001312	2.85844	https://www.genecards.org/cgi-bin/carddisp.pl?gene=FOXQ1
USH1G	USH1 Protein Network Component Sans	Protein Coding	39	GC17M074916	2.85404	https://www.genecards.org/cgi-bin/carddisp.pl?gene=USH1G
SMC1A	Structural Maintenance Of Chromosomes 1A	Protein Coding	44	GC0XM053374	2.85234	https://www.genecards.org/cgi-bin/carddisp.pl?gene=SMC1A
VIP	Vasoactive Intestinal Peptide	Protein Coding	43	GC06P152750	2.85201	https://www.genecards.org/cgi-bin/carddisp.pl?gene=VIP
ESRRB	Estrogen Related Receptor Beta	Protein Coding	47	GC14P076310	2.84758	https://www.genecards.org/cgi-bin/carddisp.pl?gene=ESRRB
FAAH	Fatty Acid Amide Hydrolase	Protein Coding	46	GC01P046394	2.84705	https://www.genecards.org/cgi-bin/carddisp.pl?gene=FAAH
PHYH	Phytanoyl-CoA 2-Hydroxylase	Protein Coding	44	GC10M013277	2.84436	https://www.genecards.org/cgi-bin/carddisp.pl?gene=PHYH
EPAS1	Endothelial PAS Domain Protein 1	Protein Coding	48	GC02P046293	2.83693	https://www.genecards.org/cgi-bin/carddisp.pl?gene=EPAS1
TNFRSF8	TNF Receptor Superfamily Member 8	Protein Coding	41	GC01P012063	2.83431	https://www.genecards.org/cgi-bin/carddisp.pl?gene=TNFRSF8
FOSB	FosB Proto-Oncogene, AP-1 Transcription Factor Subunit	Protein Coding	40	GC19P045467	2.83328	https://www.genecards.org/cgi-bin/carddisp.pl?gene=FOSB
FSHR	Follicle Stimulating Hormone Receptor	Protein Coding	46	GC02M048962	2.83241	https://www.genecards.org/cgi-bin/carddisp.pl?gene=FSHR
FADD	Fas Associated Via Death Domain	Protein Coding	44	GC11P070203	2.83179	https://www.genecards.org/cgi-bin/carddisp.pl?gene=FADD
ZDHHC24	Zinc Finger DHHC-Type Containing 24	Protein Coding	33	GC11M089860	2.82619	https://www.genecards.org/cgi-bin/carddisp.pl?gene=ZDHHC24
WNT7A	Wnt Family Member 7A	Protein Coding	47	GC03M020715	2.82557	https://www.genecards.org/cgi-bin/carddisp.pl?gene=WNT7A
TLR4	Toll Like Receptor 4	Protein Coding	49	GC09P117704	2.8242	https://www.genecards.org/cgi-bin/carddisp.pl?gene=TLR4
RFC1	Replication Factor C Subunit 1	Protein Coding	46	GC04M039291	2.8217	https://www.genecards.org/cgi-bin/carddisp.pl?gene=RFC1
ABCB1	ATP Binding Cassette Subfamily B Member 1	Protein Coding	49	GC07M087504	2.8217	https://www.genecards.org/cgi-bin/carddisp.pl?gene=ABCB1
ITGA3	Integrin Subunit Alpha 3	Protein Coding	46	GC17P050055	2.82114	https://www.genecards.org/cgi-bin/carddisp.pl?gene=ITGA3
PRKAG2	Protein Kinase AMP-Activated Non-Catalytic Subunit Gamma 2	Protein Coding	48	GC07M151556	2.81862	https://www.genecards.org/cgi-bin/carddisp.pl?gene=PRKAG2
MMP7	Matrix Metallopeptidase 7	Protein Coding	46	GC11M102425	2.81802	https://www.genecards.org/cgi-bin/carddisp.pl?gene=MMP7
MTOR	Mechanistic Target Of Rapamycin Kinase	Protein Coding	51	GC01M011106	2.81529	https://www.genecards.org/cgi-bin/carddisp.pl?gene=MTOR
ADAM12	ADAM Metallopeptidase Domain 12	Protein Coding	44	GC10M126012	2.81445	https://www.genecards.org/cgi-bin/carddisp.pl?gene=ADAM12
CEP290	Centrosomal Protein 290	Protein Coding	40	GC12M088049	2.81128	https://www.genecards.org/cgi-bin/carddisp.pl?gene=CEP290
PAX2	Paired Box 2	Protein Coding	45	GC10P100735	2.80491	https://www.genecards.org/cgi-bin/carddisp.pl?gene=PAX2
HOTAIR	HOX Transcript Antisense RNA	RNA Gene	25	GC12M053962	2.80393	https://www.genecards.org/cgi-bin/carddisp.pl?gene=HOTAIR
HOXD@	Homeobox D Cluster	Gene Cluster	6	GC02U990047	2.80265	https://www.genecards.org/cgi-bin/carddisp.pl?gene=HOXD%40
CDK1	Cyclin Dependent Kinase 1	Protein Coding	44	GC10P060772	2.8021	https://www.genecards.org/cgi-bin/carddisp.pl?gene=CDK1
EDN3	Endothelin 3	Protein Coding	45	GC20P059300	2.79933	https://www.genecards.org/cgi-bin/carddisp.pl?gene=EDN3
GHR	Growth Hormone Receptor	Protein Coding	44	GC05P042429	2.79616	https://www.genecards.org/cgi-bin/carddisp.pl?gene=GHR
FKBP4	FKBP Prolyl Isomerase 4	Protein Coding	43	GC12P002795	2.78589	https://www.genecards.org/cgi-bin/carddisp.pl?gene=FKBP4
GREM1	Gremlin 1, DAN Family BMP Antagonist	Protein Coding	41	GC15P042276	2.78567	https://www.genecards.org/cgi-bin/carddisp.pl?gene=GREM1
GUSB	Glucuronidase Beta	Protein Coding	46	GC07M065960	2.78169	https://www.genecards.org/cgi-bin/carddisp.pl?gene=GUSB
MTA3	Metastasis Associated 1 Family Member 3	Protein Coding	40	GC02P042494	2.7808	https://www.genecards.org/cgi-bin/carddisp.pl?gene=MTA3
E2F5	E2F Transcription Factor 5	Protein Coding	39	GC08P085177	2.7808	https://www.genecards.org/cgi-bin/carddisp.pl?gene=E2F5
DCN	Decorin	Protein Coding	45	GC12M091140	2.77537	https://www.genecards.org/cgi-bin/carddisp.pl?gene=DCN
NEK2	NIMA Related Kinase 2	Protein Coding	49	GC01M211658	2.77431	https://www.genecards.org/cgi-bin/carddisp.pl?gene=NEK2
PKD1	Polycystin 1, Transient Receptor Potential Channel Interacting	Protein Coding	45	GC16M007106	2.77229	https://www.genecards.org/cgi-bin/carddisp.pl?gene=PKD1
TLR2	Toll Like Receptor 2	Protein Coding	49	GC04P153684	2.77109	https://www.genecards.org/cgi-bin/carddisp.pl?gene=TLR2
GH1	Growth Hormone 1	Protein Coding	42	GC17M063917	2.77107	https://www.genecards.org/cgi-bin/carddisp.pl?gene=GH1
GDF5	Growth Differentiation Factor 5	Protein Coding	45	GC20M035433	2.7671	https://www.genecards.org/cgi-bin/carddisp.pl?gene=GDF5
LOX	Lysyl Oxidase	Protein Coding	45	GC05M122063	2.76424	https://www.genecards.org/cgi-bin/carddisp.pl?gene=LOX
APP	Amyloid Beta Precursor Protein	Protein Coding	49	GC21M025880	2.7623	https://www.genecards.org/cgi-bin/carddisp.pl?gene=APP
GDF9	Growth Differentiation Factor 9	Protein Coding	38	GC05M132861	2.76096	https://www.genecards.org/cgi-bin/carddisp.pl?gene=GDF9
CDH5	Cadherin 5	Protein Coding	45	GC16P066366	2.75783	https://www.genecards.org/cgi-bin/carddisp.pl?gene=CDH5
ATP1A1	ATPase Na+/K+ Transporting Subunit Alpha 1	Protein Coding	48	GC01P116372	2.75257	https://www.genecards.org/cgi-bin/carddisp.pl?gene=ATP1A1
PTEN	Phosphatase And Tensin Homolog	Protein Coding	50	GC10P092487	2.75151	https://www.genecards.org/cgi-bin/carddisp.pl?gene=PTEN
MERTK	MER Proto-Oncogene, Tyrosine Kinase	Protein Coding	49	GC02P111898	2.75088	https://www.genecards.org/cgi-bin/carddisp.pl?gene=MERTK
INVS	Inversin	Protein Coding	43	GC09P100099	2.75007	https://www.genecards.org/cgi-bin/carddisp.pl?gene=INVS
G6PD	Glucose-6-Phosphate Dehydrogenase	Protein Coding	48	GC0XM154551	2.74981	https://www.genecards.org/cgi-bin/carddisp.pl?gene=G6PD
PRKCA	Protein Kinase C Alpha	Protein Coding	48	GC17P066302	2.74927	https://www.genecards.org/cgi-bin/carddisp.pl?gene=PRKCA
SIRT1	Sirtuin 1	Protein Coding	46	GC10P067884	2.74576	https://www.genecards.org/cgi-bin/carddisp.pl?gene=SIRT1
ADAR	Adenosine Deaminase RNA Specific	Protein Coding	43	GC01M154582	2.74521	https://www.genecards.org/cgi-bin/carddisp.pl?gene=ADAR
MYBL1	MYB Proto-Oncogene Like 1	Protein Coding	39	GC08M066562	2.74191	https://www.genecards.org/cgi-bin/carddisp.pl?gene=MYBL1
LRRK2	Leucine Rich Repeat Kinase 2	Protein Coding	47	GC12P040196	2.73661	https://www.genecards.org/cgi-bin/carddisp.pl?gene=LRRK2
CFTR	CF Transmembrane Conductance Regulator	Protein Coding	49	GC07P117287	2.73478	https://www.genecards.org/cgi-bin/carddisp.pl?gene=CFTR
ADA	Adenosine Deaminase	Protein Coding	49	GC20M044620	2.73298	https://www.genecards.org/cgi-bin/carddisp.pl?gene=ADA
CTNNA1	Catenin Alpha 1	Protein Coding	45	GC05P138613	2.73187	https://www.genecards.org/cgi-bin/carddisp.pl?gene=CTNNA1
CHGA	Chromogranin A	Protein Coding	43	GC14P092944	2.72932	https://www.genecards.org/cgi-bin/carddisp.pl?gene=CHGA
BRINP3	BMP/Retinoic Acid Inducible Neural Specific 3	Protein Coding	29	GC01M190067	2.72865	https://www.genecards.org/cgi-bin/carddisp.pl?gene=BRINP3
OPA1	OPA1 Mitochondrial Dynamin Like GTPase	Protein Coding	44	GC03P193594	2.72747	https://www.genecards.org/cgi-bin/carddisp.pl?gene=OPA1
GAL	Galanin And GMAP Prepropeptide	Protein Coding	43	GC11P070219	2.72713	https://www.genecards.org/cgi-bin/carddisp.pl?gene=GAL
PRKACA	Protein Kinase CAMP-Activated Catalytic Subunit Alpha	Protein Coding	49	GC19M014497	2.7242	https://www.genecards.org/cgi-bin/carddisp.pl?gene=PRKACA
WNT11	Wnt Family Member 11	Protein Coding	43	GC11M076186	2.72147	https://www.genecards.org/cgi-bin/carddisp.pl?gene=WNT11
NTRK1	Neurotrophic Receptor Tyrosine Kinase 1	Protein Coding	46	GC01P156815	2.71835	https://www.genecards.org/cgi-bin/carddisp.pl?gene=NTRK1
IGFBP7	Insulin Like Growth Factor Binding Protein 7	Protein Coding	44	GC04M057030	2.7153	https://www.genecards.org/cgi-bin/carddisp.pl?gene=IGFBP7
FKTN	Fukutin	Protein Coding	38	GC09P105558	2.71148	https://www.genecards.org/cgi-bin/carddisp.pl?gene=FKTN
NCOA2	Nuclear Receptor Coactivator 2	Protein Coding	44	GC08M070109	2.71104	https://www.genecards.org/cgi-bin/carddisp.pl?gene=NCOA2
E2F1	E2F Transcription Factor 1	Protein Coding	42	GC20M033675	2.70549	https://www.genecards.org/cgi-bin/carddisp.pl?gene=E2F1
JAK1	Janus Kinase 1	Protein Coding	51	GC01M064833	2.70537	https://www.genecards.org/cgi-bin/carddisp.pl?gene=JAK1
FASLG	Fas Ligand	Protein Coding	45	GC01P172628	2.70187	https://www.genecards.org/cgi-bin/carddisp.pl?gene=FASLG
ANXA2	Annexin A2	Protein Coding	46	GC15M060347	2.70187	https://www.genecards.org/cgi-bin/carddisp.pl?gene=ANXA2
MAP2K1	Mitogen-Activated Protein Kinase Kinase 1	Protein Coding	51	GC15P066386	2.70061	https://www.genecards.org/cgi-bin/carddisp.pl?gene=MAP2K1
CDKN1A	Cyclin Dependent Kinase Inhibitor 1A	Protein Coding	46	GC06P083850	2.69957	https://www.genecards.org/cgi-bin/carddisp.pl?gene=CDKN1A
CRB1	Crumbs Cell Polarity Complex Component 1	Protein Coding	43	GC01P197170	2.69899	https://www.genecards.org/cgi-bin/carddisp.pl?gene=CRB1
BCL2L1	BCL2 Like 1	Protein Coding	45	GC20M031664	2.69731	https://www.genecards.org/cgi-bin/carddisp.pl?gene=BCL2L1
CCDC65	Coiled-Coil Domain Containing 65	Protein Coding	34	GC12P048904	2.69417	https://www.genecards.org/cgi-bin/carddisp.pl?gene=CCDC65
SLPI	Secretory Leukocyte Peptidase Inhibitor	Protein Coding	39	GC20M045252	2.69012	https://www.genecards.org/cgi-bin/carddisp.pl?gene=SLPI
ACTN2	Actinin Alpha 2	Protein Coding	45	GC01P236686	2.6861	https://www.genecards.org/cgi-bin/carddisp.pl?gene=ACTN2
IRF4	Interferon Regulatory Factor 4	Protein Coding	42	GC06P000391	2.6844	https://www.genecards.org/cgi-bin/carddisp.pl?gene=IRF4
ITGA2	Integrin Subunit Alpha 2	Protein Coding	45	GC05P052989	2.68347	https://www.genecards.org/cgi-bin/carddisp.pl?gene=ITGA2
HSPA8	Heat Shock Protein Family A (Hsp70) Member 8	Protein Coding	46	GC11M123057	2.67948	https://www.genecards.org/cgi-bin/carddisp.pl?gene=HSPA8
RPE65	Retinoid Isomerohydrolase RPE65	Protein Coding	44	GC01M068428	2.67676	https://www.genecards.org/cgi-bin/carddisp.pl?gene=RPE65
MET	MET Proto-Oncogene, Receptor Tyrosine Kinase	Protein Coding	51	GC07P116672	2.67579	https://www.genecards.org/cgi-bin/carddisp.pl?gene=MET
DYRK1A	Dual Specificity Tyrosine Phosphorylation Regulated Kinase 1A	Protein Coding	49	GC21P037365	2.67519	https://www.genecards.org/cgi-bin/carddisp.pl?gene=DYRK1A
RSPH4A	Radial Spoke Head Component 4A	Protein Coding	37	GC06P116616	2.66391	https://www.genecards.org/cgi-bin/carddisp.pl?gene=RSPH4A
RSPH9	Radial Spoke Head Component 9	Protein Coding	36	GC06P083926	2.66391	https://www.genecards.org/cgi-bin/carddisp.pl?gene=RSPH9
IRX5	Iroquois Homeobox 5	Protein Coding	39	GC16P054930	2.66363	https://www.genecards.org/cgi-bin/carddisp.pl?gene=IRX5
CASP9	Caspase 9	Protein Coding	45	GC01M015491	2.66064	https://www.genecards.org/cgi-bin/carddisp.pl?gene=CASP9
GUCY2D	Guanylate Cyclase 2D, Retinal	Protein Coding	45	GC17P008002	2.65906	https://www.genecards.org/cgi-bin/carddisp.pl?gene=GUCY2D
MYCN	MYCN Proto-Oncogene, BHLH Transcription Factor	Protein Coding	45	GC02P015949	2.6572	https://www.genecards.org/cgi-bin/carddisp.pl?gene=MYCN
PON1	Paraoxonase 1	Protein Coding	46	GC07M095297	2.6527	https://www.genecards.org/cgi-bin/carddisp.pl?gene=PON1
CRYAB	Crystallin Alpha B	Protein Coding	44	GC11M111908	2.64954	https://www.genecards.org/cgi-bin/carddisp.pl?gene=CRYAB
YY1	YY1 Transcription Factor	Protein Coding	46	GC14P100238	2.64481	https://www.genecards.org/cgi-bin/carddisp.pl?gene=YY1
HLA-DQA1	Major Histocompatibility Complex, Class II, DQ Alpha 1	Protein Coding	42	GC06P083727	2.64434	https://www.genecards.org/cgi-bin/carddisp.pl?gene=HLA-DQA1
BMP1	Bone Morphogenetic Protein 1	Protein Coding	47	GC08P022164	2.6422	https://www.genecards.org/cgi-bin/carddisp.pl?gene=BMP1
JUNB	JunB Proto-Oncogene, AP-1 Transcription Factor Subunit	Protein Coding	40	GC19P012791	2.63966	https://www.genecards.org/cgi-bin/carddisp.pl?gene=JUNB
BATF3	Basic Leucine Zipper ATF-Like Transcription Factor 3	Protein Coding	36	GC01M212686	2.63693	https://www.genecards.org/cgi-bin/carddisp.pl?gene=BATF3
LRP6	LDL Receptor Related Protein 6	Protein Coding	46	GC12M021134	2.63653	https://www.genecards.org/cgi-bin/carddisp.pl?gene=LRP6
CRB2	Crumbs Cell Polarity Complex Component 2	Protein Coding	41	GC09P123356	2.63628	https://www.genecards.org/cgi-bin/carddisp.pl?gene=CRB2
WNT3A	Wnt Family Member 3A	Protein Coding	45	GC01P229293	2.6359	https://www.genecards.org/cgi-bin/carddisp.pl?gene=WNT3A
MIR196A2	MicroRNA 196a-2	RNA Gene	23	GC12P055043	2.62684	https://www.genecards.org/cgi-bin/carddisp.pl?gene=MIR196A2
FLT4	Fms Related Receptor Tyrosine Kinase 4	Protein Coding	49	GC05M180607	2.62649	https://www.genecards.org/cgi-bin/carddisp.pl?gene=FLT4
NCOA1	Nuclear Receptor Coactivator 1	Protein Coding	44	GC02P024492	2.62176	https://www.genecards.org/cgi-bin/carddisp.pl?gene=NCOA1
CYP11A1	Cytochrome P450 Family 11 Subfamily A Member 1	Protein Coding	46	GC15M074337	2.62123	https://www.genecards.org/cgi-bin/carddisp.pl?gene=CYP11A1
MIR29C	MicroRNA 29c	RNA Gene	18	GC01M207802	2.62044	https://www.genecards.org/cgi-bin/carddisp.pl?gene=MIR29C
FOXA2	Forkhead Box A2	Protein Coding	43	GC20M022581	2.62026	https://www.genecards.org/cgi-bin/carddisp.pl?gene=FOXA2
BMP15	Bone Morphogenetic Protein 15	Protein Coding	39	GC0XP050910	2.61808	https://www.genecards.org/cgi-bin/carddisp.pl?gene=BMP15
FXN	Frataxin	Protein Coding	45	GC09P069035	2.61682	https://www.genecards.org/cgi-bin/carddisp.pl?gene=FXN
MACROH2A2	MacroH2A.2 Histone	Protein Coding	27	GC10P070053	2.61373	https://www.genecards.org/cgi-bin/carddisp.pl?gene=MACROH2A2
SLC5A1	Solute Carrier Family 5 Member 1	Protein Coding	48	GC22P032043	2.61365	https://www.genecards.org/cgi-bin/carddisp.pl?gene=SLC5A1
DNMT3B	DNA Methyltransferase 3 Beta	Protein Coding	49	GC20P032762	2.61335	https://www.genecards.org/cgi-bin/carddisp.pl?gene=DNMT3B
CALM1	Calmodulin 1	Protein Coding	44	GC14P090396	2.61245	https://www.genecards.org/cgi-bin/carddisp.pl?gene=CALM1
FURIN	Furin, Paired Basic Amino Acid Cleaving Enzyme	Protein Coding	44	GC15P090868	2.611	https://www.genecards.org/cgi-bin/carddisp.pl?gene=FURIN
ID2	Inhibitor Of DNA Binding 2	Protein Coding	42	GC02P008678	2.61062	https://www.genecards.org/cgi-bin/carddisp.pl?gene=ID2
PXN	Paxillin	Protein Coding	44	GC12M120210	2.60974	https://www.genecards.org/cgi-bin/carddisp.pl?gene=PXN
PSAP	Prosaposin	Protein Coding	46	GC10M071816	2.6078	https://www.genecards.org/cgi-bin/carddisp.pl?gene=PSAP
CRX	Cone-Rod Homeobox	Protein Coding	41	GC19P047819	2.60678	https://www.genecards.org/cgi-bin/carddisp.pl?gene=CRX
MMP13	Matrix Metallopeptidase 13	Protein Coding	49	GC11M102942	2.60444	https://www.genecards.org/cgi-bin/carddisp.pl?gene=MMP13
WNT2	Wnt Family Member 2	Protein Coding	42	GC07M117305	2.60431	https://www.genecards.org/cgi-bin/carddisp.pl?gene=WNT2
CCN2	Cellular Communication Network Factor 2	Protein Coding	37	GC06M131948	2.59948	https://www.genecards.org/cgi-bin/carddisp.pl?gene=CCN2
LEF1	Lymphoid Enhancer Binding Factor 1	Protein Coding	46	GC04M108047	2.59323	https://www.genecards.org/cgi-bin/carddisp.pl?gene=LEF1
PSG1	Pregnancy Specific Beta-1-Glycoprotein 1	Protein Coding	38	GC19M042866	2.58986	https://www.genecards.org/cgi-bin/carddisp.pl?gene=PSG1
HDAC1	Histone Deacetylase 1	Protein Coding	47	GC01P032292	2.58942	https://www.genecards.org/cgi-bin/carddisp.pl?gene=HDAC1
VSX2	Visual System Homeobox 2	Protein Coding	40	GC14P074239	2.57734	https://www.genecards.org/cgi-bin/carddisp.pl?gene=VSX2
PTK2B	Protein Tyrosine Kinase 2 Beta	Protein Coding	47	GC08P027311	2.57598	https://www.genecards.org/cgi-bin/carddisp.pl?gene=PTK2B
RPGRIP1	RPGR Interacting Protein 1	Protein Coding	38	GC14P032523	2.57331	https://www.genecards.org/cgi-bin/carddisp.pl?gene=RPGRIP1
PKHD1	PKHD1 Ciliary IPT Domain Containing Fibrocystin/Polyductin	Protein Coding	37	GC06M066305	2.5722	https://www.genecards.org/cgi-bin/carddisp.pl?gene=PKHD1
ROM1	Retinal Outer Segment Membrane Protein 1	Protein Coding	42	GC11P062611	2.57211	https://www.genecards.org/cgi-bin/carddisp.pl?gene=ROM1
CCN1	Cellular Communication Network Factor 1	Protein Coding	29	GC01P085581	2.56471	https://www.genecards.org/cgi-bin/carddisp.pl?gene=CCN1
SCN3B	Sodium Voltage-Gated Channel Beta Subunit 3	Protein Coding	42	GC11M123629	2.5641	https://www.genecards.org/cgi-bin/carddisp.pl?gene=SCN3B
PENK	Proenkephalin	Protein Coding	37	GC08M056436	2.56268	https://www.genecards.org/cgi-bin/carddisp.pl?gene=PENK
SOD2	Superoxide Dismutase 2	Protein Coding	48	GC06M159669	2.56073	https://www.genecards.org/cgi-bin/carddisp.pl?gene=SOD2
GNB2	G Protein Subunit Beta 2	Protein Coding	41	GC07P100673	2.56014	https://www.genecards.org/cgi-bin/carddisp.pl?gene=GNB2
LHCGR	Luteinizing Hormone/Choriogonadotropin Receptor	Protein Coding	45	GC02M048686	2.55984	https://www.genecards.org/cgi-bin/carddisp.pl?gene=LHCGR
CDC42	Cell Division Cycle 42	Protein Coding	49	GC01P022052	2.55978	https://www.genecards.org/cgi-bin/carddisp.pl?gene=CDC42
BBS4	Bardet-Biedl Syndrome 4	Protein Coding	41	GC15P072686	2.55966	https://www.genecards.org/cgi-bin/carddisp.pl?gene=BBS4
GLI3	GLI Family Zinc Finger 3	Protein Coding	46	GC07M041960	2.55838	https://www.genecards.org/cgi-bin/carddisp.pl?gene=GLI3
DLL1	Delta Like Canonical Notch Ligand 1	Protein Coding	44	GC06M170282	2.55825	https://www.genecards.org/cgi-bin/carddisp.pl?gene=DLL1
ALPG	Alkaline Phosphatase, Germ Cell	Protein Coding	32	GC02P232407	2.55499	https://www.genecards.org/cgi-bin/carddisp.pl?gene=ALPG
LAMC1	Laminin Subunit Gamma 1	Protein Coding	42	GC01P182992	2.55401	https://www.genecards.org/cgi-bin/carddisp.pl?gene=LAMC1
PLAUR	Plasminogen Activator, Urokinase Receptor	Protein Coding	42	GC19M043646	2.55322	https://www.genecards.org/cgi-bin/carddisp.pl?gene=PLAUR
MAP2	Microtubule Associated Protein 2	Protein Coding	42	GC02P209424	2.55308	https://www.genecards.org/cgi-bin/carddisp.pl?gene=MAP2
PECAM1	Platelet And Endothelial Cell Adhesion Molecule 1	Protein Coding	40	GC17M064319	2.55295	https://www.genecards.org/cgi-bin/carddisp.pl?gene=PECAM1
HLA-E	Major Histocompatibility Complex, Class I, E	Protein Coding	41	GC06P083670	2.5522	https://www.genecards.org/cgi-bin/carddisp.pl?gene=HLA-E
IL17A	Interleukin 17A	Protein Coding	40	GC06P052186	2.55164	https://www.genecards.org/cgi-bin/carddisp.pl?gene=IL17A
LRAT	Lecithin Retinol Acyltransferase	Protein Coding	44	GC04P154626	2.55131	https://www.genecards.org/cgi-bin/carddisp.pl?gene=LRAT
NPY	Neuropeptide Y	Protein Coding	44	GC07P024290	2.54911	https://www.genecards.org/cgi-bin/carddisp.pl?gene=NPY
SNRNP200	Small Nuclear Ribonucleoprotein U5 Subunit 200	Protein Coding	42	GC02M098261	2.54845	https://www.genecards.org/cgi-bin/carddisp.pl?gene=SNRNP200
CELF3	CUGBP Elav-Like Family Member 3	Protein Coding	34	GC01M151700	2.54556	https://www.genecards.org/cgi-bin/carddisp.pl?gene=CELF3
BARX2	BARX Homeobox 2	Protein Coding	33	GC11P129375	2.54556	https://www.genecards.org/cgi-bin/carddisp.pl?gene=BARX2
CYP2C9	Cytochrome P450 Family 2 Subfamily C Member 9	Protein Coding	46	GC10P094938	2.54502	https://www.genecards.org/cgi-bin/carddisp.pl?gene=CYP2C9
CST3	Cystatin C	Protein Coding	42	GC20M023667	2.53994	https://www.genecards.org/cgi-bin/carddisp.pl?gene=CST3
IFT88	Intraflagellar Transport 88	Protein Coding	40	GC13P020566	2.53799	https://www.genecards.org/cgi-bin/carddisp.pl?gene=IFT88
SMAD4	SMAD Family Member 4	Protein Coding	48	GC18P051028	2.53736	https://www.genecards.org/cgi-bin/carddisp.pl?gene=SMAD4
SMOC1	SPARC Related Modular Calcium Binding 1	Protein Coding	40	GC14P069854	2.53393	https://www.genecards.org/cgi-bin/carddisp.pl?gene=SMOC1
TP73	Tumor Protein P73	Protein Coding	45	GC01P003652	2.53249	https://www.genecards.org/cgi-bin/carddisp.pl?gene=TP73
PPIA	Peptidylprolyl Isomerase A	Protein Coding	45	GC07P044807	2.53225	https://www.genecards.org/cgi-bin/carddisp.pl?gene=PPIA
PANK2	Pantothenate Kinase 2	Protein Coding	42	GC20P004269	2.5314	https://www.genecards.org/cgi-bin/carddisp.pl?gene=PANK2
NAT1	N-Acetyltransferase 1	Protein Coding	43	GC08P018179	2.52904	https://www.genecards.org/cgi-bin/carddisp.pl?gene=NAT1
IGFBP4	Insulin Like Growth Factor Binding Protein 4	Protein Coding	41	GC17P040443	2.5283	https://www.genecards.org/cgi-bin/carddisp.pl?gene=IGFBP4
DLL4	Delta Like Canonical Notch Ligand 4	Protein Coding	44	GC15P040929	2.52758	https://www.genecards.org/cgi-bin/carddisp.pl?gene=DLL4
RDH12	Retinol Dehydrogenase 12	Protein Coding	42	GC14P067701	2.52584	https://www.genecards.org/cgi-bin/carddisp.pl?gene=RDH12
GAPDH	Glyceraldehyde-3-Phosphate Dehydrogenase	Protein Coding	47	GC12P021056	2.52325	https://www.genecards.org/cgi-bin/carddisp.pl?gene=GAPDH
SCN1A	Sodium Voltage-Gated Channel Alpha Subunit 1	Protein Coding	46	GC02M165989	2.5228	https://www.genecards.org/cgi-bin/carddisp.pl?gene=SCN1A
VWF	Von Willebrand Factor	Protein Coding	47	GC12M005917	2.52232	https://www.genecards.org/cgi-bin/carddisp.pl?gene=VWF
PDLIM5	PDZ And LIM Domain 5	Protein Coding	38	GC04P094451	2.52218	https://www.genecards.org/cgi-bin/carddisp.pl?gene=PDLIM5
MT-TL1	Mitochondrially Encoded TRNA-Leu (UUA/G) 1	RNA Gene	16	GCMTP003232	2.52104	https://www.genecards.org/cgi-bin/carddisp.pl?gene=MT-TL1
ITGB4	Integrin Subunit Beta 4	Protein Coding	47	GC17P075721	2.51461	https://www.genecards.org/cgi-bin/carddisp.pl?gene=ITGB4
MT-ATP6	Mitochondrially Encoded ATP Synthase Membrane Subunit 6	Protein Coding	33	GCMTP008531	2.5141	https://www.genecards.org/cgi-bin/carddisp.pl?gene=MT-ATP6
CYP1A1	Cytochrome P450 Family 1 Subfamily A Member 1	Protein Coding	46	GC15M074719	2.51119	https://www.genecards.org/cgi-bin/carddisp.pl?gene=CYP1A1
TFRC	Transferrin Receptor	Protein Coding	47	GC03M196027	2.50762	https://www.genecards.org/cgi-bin/carddisp.pl?gene=TFRC
CIB2	Calcium And Integrin Binding Family Member 2	Protein Coding	40	GC15M078104	2.50754	https://www.genecards.org/cgi-bin/carddisp.pl?gene=CIB2
PARP1	Poly(ADP-Ribose) Polymerase 1	Protein Coding	47	GC01M226360	2.50612	https://www.genecards.org/cgi-bin/carddisp.pl?gene=PARP1
TULP1	TUB Like Protein 1	Protein Coding	41	GC06M066104	2.50515	https://www.genecards.org/cgi-bin/carddisp.pl?gene=TULP1
RARS1	Arginyl-TRNA Synthetase 1	Protein Coding	35	GC05P168487	2.50484	https://www.genecards.org/cgi-bin/carddisp.pl?gene=RARS1
PIK3C2A	Phosphatidylinositol-4-Phosphate 3-Kinase Catalytic Subunit Type 2 Alpha	Protein Coding	45	GC11M017580	2.50097	https://www.genecards.org/cgi-bin/carddisp.pl?gene=PIK3C2A
SOX17	SRY-Box Transcription Factor 17	Protein Coding	41	GC08P054457	2.49987	https://www.genecards.org/cgi-bin/carddisp.pl?gene=SOX17
EYS	Eyes Shut Homolog	Protein Coding	36	GC06M063719	2.49695	https://www.genecards.org/cgi-bin/carddisp.pl?gene=EYS
ANKRD1	Ankyrin Repeat Domain 1	Protein Coding	41	GC10M090912	2.49547	https://www.genecards.org/cgi-bin/carddisp.pl?gene=ANKRD1
TSC1	TSC Complex Subunit 1	Protein Coding	45	GC09M132891	2.4949	https://www.genecards.org/cgi-bin/carddisp.pl?gene=TSC1
C3	Complement C3	Protein Coding	46	GC19M006677	2.49394	https://www.genecards.org/cgi-bin/carddisp.pl?gene=C3
HESX1	HESX Homeobox 1	Protein Coding	37	GC03M057207	2.49107	https://www.genecards.org/cgi-bin/carddisp.pl?gene=HESX1
RB1	RB Transcriptional Corepressor 1	Protein Coding	45	GC13P048303	2.48574	https://www.genecards.org/cgi-bin/carddisp.pl?gene=RB1
CX3CR1	C-X3-C Motif Chemokine Receptor 1	Protein Coding	42	GC03M039279	2.48057	https://www.genecards.org/cgi-bin/carddisp.pl?gene=CX3CR1
CXCL12	C-X-C Motif Chemokine Ligand 12	Protein Coding	42	GC10M044370	2.47984	https://www.genecards.org/cgi-bin/carddisp.pl?gene=CXCL12
MIR30D	MicroRNA 30d	RNA Gene	18	GC08M134804	2.47885	https://www.genecards.org/cgi-bin/carddisp.pl?gene=MIR30D
NEUROD1	Neuronal Differentiation 1	Protein Coding	42	GC02M181673	2.47656	https://www.genecards.org/cgi-bin/carddisp.pl?gene=NEUROD1
LAMP2	Lysosomal Associated Membrane Protein 2	Protein Coding	42	GC0XM120426	2.47529	https://www.genecards.org/cgi-bin/carddisp.pl?gene=LAMP2
CD55	CD55 Molecule (Cromer Blood Group)	Protein Coding	45	GC01P207321	2.4731	https://www.genecards.org/cgi-bin/carddisp.pl?gene=CD55
EFNA5	Ephrin A5	Protein Coding	42	GC05M107376	2.4722	https://www.genecards.org/cgi-bin/carddisp.pl?gene=EFNA5
TNFSF10	TNF Superfamily Member 10	Protein Coding	42	GC03M172505	2.47064	https://www.genecards.org/cgi-bin/carddisp.pl?gene=TNFSF10
RASA1	RAS P21 Protein Activator 1	Protein Coding	45	GC05P087267	2.46957	https://www.genecards.org/cgi-bin/carddisp.pl?gene=RASA1
DAG1	Dystroglycan 1	Protein Coding	44	GC03P049645	2.46902	https://www.genecards.org/cgi-bin/carddisp.pl?gene=DAG1
WWOX	WW Domain Containing Oxidoreductase	Protein Coding	45	GC16P078099	2.46666	https://www.genecards.org/cgi-bin/carddisp.pl?gene=WWOX
ADRB1	Adrenoceptor Beta 1	Protein Coding	46	GC10P114044	2.46394	https://www.genecards.org/cgi-bin/carddisp.pl?gene=ADRB1
UBE3A	Ubiquitin Protein Ligase E3A	Protein Coding	45	GC15M025333	2.46233	https://www.genecards.org/cgi-bin/carddisp.pl?gene=UBE3A
ADCY10	Adenylate Cyclase 10	Protein Coding	43	GC01M167809	2.45603	https://www.genecards.org/cgi-bin/carddisp.pl?gene=ADCY10
IGFBP2	Insulin Like Growth Factor Binding Protein 2	Protein Coding	42	GC02P216632	2.45501	https://www.genecards.org/cgi-bin/carddisp.pl?gene=IGFBP2
KCND3	Potassium Voltage-Gated Channel Subfamily D Member 3	Protein Coding	46	GC01M111770	2.45372	https://www.genecards.org/cgi-bin/carddisp.pl?gene=KCND3
KAT2B	Lysine Acetyltransferase 2B	Protein Coding	46	GC03P020043	2.45209	https://www.genecards.org/cgi-bin/carddisp.pl?gene=KAT2B
BMI1	BMI1 Proto-Oncogene, Polycomb Ring Finger	Protein Coding	41	GC10P022326	2.4499	https://www.genecards.org/cgi-bin/carddisp.pl?gene=BMI1
HOXA9	Homeobox A9	Protein Coding	38	GC07M027162	2.4494	https://www.genecards.org/cgi-bin/carddisp.pl?gene=HOXA9
PAX7	Paired Box 7	Protein Coding	42	GC01P018631	2.44933	https://www.genecards.org/cgi-bin/carddisp.pl?gene=PAX7
ADRB2	Adrenoceptor Beta 2	Protein Coding	47	GC05P148825	2.44231	https://www.genecards.org/cgi-bin/carddisp.pl?gene=ADRB2
HBB	Hemoglobin Subunit Beta	Protein Coding	44	GC11M006446	2.4409	https://www.genecards.org/cgi-bin/carddisp.pl?gene=HBB
AMHR2	Anti-Mullerian Hormone Receptor Type 2	Protein Coding	46	GC12P053423	2.43991	https://www.genecards.org/cgi-bin/carddisp.pl?gene=AMHR2
GGT1	Gamma-Glutamyltransferase 1	Protein Coding	48	GC22P024583	2.4329	https://www.genecards.org/cgi-bin/carddisp.pl?gene=GGT1
TAB2	TGF-Beta Activated Kinase 1 (MAP3K7) Binding Protein 2	Protein Coding	46	GC06P149218	2.43098	https://www.genecards.org/cgi-bin/carddisp.pl?gene=TAB2
KCNE4	Potassium Voltage-Gated Channel Subfamily E Regulatory Subunit 4	Protein Coding	37	GC02P223051	2.42804	https://www.genecards.org/cgi-bin/carddisp.pl?gene=KCNE4
EDARADD	EDAR Associated Death Domain	Protein Coding	38	GC01P236348	2.42775	https://www.genecards.org/cgi-bin/carddisp.pl?gene=EDARADD
ABCA4	ATP Binding Cassette Subfamily A Member 4	Protein Coding	45	GC01M093992	2.42639	https://www.genecards.org/cgi-bin/carddisp.pl?gene=ABCA4
KRBOX4	KRAB Box Domain Containing 4	Protein Coding	30	GC0XP046587	2.42324	https://www.genecards.org/cgi-bin/carddisp.pl?gene=KRBOX4
MYH3	Myosin Heavy Chain 3	Protein Coding	42	GC17M010628	2.41935	https://www.genecards.org/cgi-bin/carddisp.pl?gene=MYH3
CCL14	C-C Motif Chemokine Ligand 14	Protein Coding	34	GC17M041940	2.41627	https://www.genecards.org/cgi-bin/carddisp.pl?gene=CCL14
MIR499A	MicroRNA 499a	RNA Gene	22	GC20P034990	2.41602	https://www.genecards.org/cgi-bin/carddisp.pl?gene=MIR499A
IL5	Interleukin 5	Protein Coding	43	GC05M132541	2.41579	https://www.genecards.org/cgi-bin/carddisp.pl?gene=IL5
POU3F4	POU Class 3 Homeobox 4	Protein Coding	38	GC0XP083508	2.41541	https://www.genecards.org/cgi-bin/carddisp.pl?gene=POU3F4
ADIPOR1	Adiponectin Receptor 1	Protein Coding	43	GC01M202940	2.41169	https://www.genecards.org/cgi-bin/carddisp.pl?gene=ADIPOR1
CDK2	Cyclin Dependent Kinase 2	Protein Coding	49	GC12P055966	2.40768	https://www.genecards.org/cgi-bin/carddisp.pl?gene=CDK2
DNAI1	Dynein Axonemal Intermediate Chain 1	Protein Coding	41	GC09P034457	2.40522	https://www.genecards.org/cgi-bin/carddisp.pl?gene=DNAI1
MAGEA11	MAGE Family Member A11	Protein Coding	36	GC0XP149688	2.4051	https://www.genecards.org/cgi-bin/carddisp.pl?gene=MAGEA11
SALL1	Spalt Like Transcription Factor 1	Protein Coding	44	GC16M051135	2.40428	https://www.genecards.org/cgi-bin/carddisp.pl?gene=SALL1
RARG	Retinoic Acid Receptor Gamma	Protein Coding	46	GC12M053210	2.40075	https://www.genecards.org/cgi-bin/carddisp.pl?gene=RARG
CALCR	Calcitonin Receptor	Protein Coding	46	GC07M093424	2.4006	https://www.genecards.org/cgi-bin/carddisp.pl?gene=CALCR
EWSR1	EWS RNA Binding Protein 1	Protein Coding	43	GC22P036820	2.39885	https://www.genecards.org/cgi-bin/carddisp.pl?gene=EWSR1
UCP2	Uncoupling Protein 2	Protein Coding	44	GC11M073974	2.39801	https://www.genecards.org/cgi-bin/carddisp.pl?gene=UCP2
IDO1	Indoleamine 2,3-Dioxygenase 1	Protein Coding	43	GC08P039891	2.39608	https://www.genecards.org/cgi-bin/carddisp.pl?gene=IDO1
SOSTDC1	Sclerostin Domain Containing 1	Protein Coding	40	GC07M016467	2.3914	https://www.genecards.org/cgi-bin/carddisp.pl?gene=SOSTDC1
GJB3	Gap Junction Protein Beta 3	Protein Coding	43	GC01P034781	2.3891	https://www.genecards.org/cgi-bin/carddisp.pl?gene=GJB3
PCSK6	Proprotein Convertase Subtilisin/Kexin Type 6	Protein Coding	41	GC15M117314	2.38907	https://www.genecards.org/cgi-bin/carddisp.pl?gene=PCSK6
KNG1	Kininogen 1	Protein Coding	45	GC03P186717	2.3873	https://www.genecards.org/cgi-bin/carddisp.pl?gene=KNG1
MAOA	Monoamine Oxidase A	Protein Coding	48	GC0XP043654	2.38265	https://www.genecards.org/cgi-bin/carddisp.pl?gene=MAOA
CDC20	Cell Division Cycle 20	Protein Coding	42	GC01P043358	2.38251	https://www.genecards.org/cgi-bin/carddisp.pl?gene=CDC20
IFT140	Intraflagellar Transport 140	Protein Coding	40	GC16M007076	2.379	https://www.genecards.org/cgi-bin/carddisp.pl?gene=IFT140
CCNE2	Cyclin E2	Protein Coding	40	GC08M094879	2.37799	https://www.genecards.org/cgi-bin/carddisp.pl?gene=CCNE2
MYD88	MYD88 Innate Immune Signal Transduction Adaptor	Protein Coding	48	GC03P038139	2.37661	https://www.genecards.org/cgi-bin/carddisp.pl?gene=MYD88
CSF3	Colony Stimulating Factor 3	Protein Coding	38	GC17P040015	2.37354	https://www.genecards.org/cgi-bin/carddisp.pl?gene=CSF3
VPS13C	Vacuolar Protein Sorting 13 Homolog C	Protein Coding	33	GC15M061852	2.36999	https://www.genecards.org/cgi-bin/carddisp.pl?gene=VPS13C
PLXNA1	Plexin A1	Protein Coding	41	GC03P126988	2.36989	https://www.genecards.org/cgi-bin/carddisp.pl?gene=PLXNA1
MYH10	Myosin Heavy Chain 10	Protein Coding	45	GC17M008474	2.36954	https://www.genecards.org/cgi-bin/carddisp.pl?gene=MYH10
HLA-DRB1	Major Histocompatibility Complex, Class II, DR Beta 1	Protein Coding	46	GC06M066007	2.36917	https://www.genecards.org/cgi-bin/carddisp.pl?gene=HLA-DRB1
FOXM1	Forkhead Box M1	Protein Coding	42	GC12M002857	2.36835	https://www.genecards.org/cgi-bin/carddisp.pl?gene=FOXM1
LCA5	Lebercilin LCA5	Protein Coding	38	GC06M079484	2.3663	https://www.genecards.org/cgi-bin/carddisp.pl?gene=LCA5
AREG	Amphiregulin	Protein Coding	41	GC04P074445	2.36579	https://www.genecards.org/cgi-bin/carddisp.pl?gene=AREG
DPPA4	Developmental Pluripotency Associated 4	Protein Coding	38	GC03M109326	2.36222	https://www.genecards.org/cgi-bin/carddisp.pl?gene=DPPA4
REN	Renin	Protein Coding	47	GC01M204154	2.36059	https://www.genecards.org/cgi-bin/carddisp.pl?gene=REN
DRD2	Dopamine Receptor D2	Protein Coding	48	GC11M113409	2.35887	https://www.genecards.org/cgi-bin/carddisp.pl?gene=DRD2
EZR	Ezrin	Protein Coding	43	GC06M158765	2.35531	https://www.genecards.org/cgi-bin/carddisp.pl?gene=EZR
CYP1A2	Cytochrome P450 Family 1 Subfamily A Member 2	Protein Coding	45	GC15P074748	2.34945	https://www.genecards.org/cgi-bin/carddisp.pl?gene=CYP1A2
GLUD2	Glutamate Dehydrogenase 2	Protein Coding	42	GC0XP121047	2.34832	https://www.genecards.org/cgi-bin/carddisp.pl?gene=GLUD2
ID3	Inhibitor Of DNA Binding 3, HLH Protein	Protein Coding	40	GC01M023557	2.3482	https://www.genecards.org/cgi-bin/carddisp.pl?gene=ID3
LMNB1	Lamin B1	Protein Coding	45	GC05P126776	2.34779	https://www.genecards.org/cgi-bin/carddisp.pl?gene=LMNB1
F2R	Coagulation Factor II Thrombin Receptor	Protein Coding	45	GC05P076716	2.34592	https://www.genecards.org/cgi-bin/carddisp.pl?gene=F2R
SLMAP	Sarcolemma Associated Protein	Protein Coding	38	GC03P057875	2.34308	https://www.genecards.org/cgi-bin/carddisp.pl?gene=SLMAP
CASP8	Caspase 8	Protein Coding	49	GC02P201233	2.3391	https://www.genecards.org/cgi-bin/carddisp.pl?gene=CASP8
CTBP1	C-Terminal Binding Protein 1	Protein Coding	46	GC04M001211	2.33878	https://www.genecards.org/cgi-bin/carddisp.pl?gene=CTBP1
HTR1A	5-Hydroxytryptamine Receptor 1A	Protein Coding	45	GC05M063960	2.33713	https://www.genecards.org/cgi-bin/carddisp.pl?gene=HTR1A
APOE	Apolipoprotein E	Protein Coding	48	GC19P066879	2.33127	https://www.genecards.org/cgi-bin/carddisp.pl?gene=APOE
TMPRSS3	Transmembrane Serine Protease 3	Protein Coding	41	GC21M042371	2.32839	https://www.genecards.org/cgi-bin/carddisp.pl?gene=TMPRSS3
CCR1	C-C Motif Chemokine Receptor 1	Protein Coding	44	GC03M046218	2.3281	https://www.genecards.org/cgi-bin/carddisp.pl?gene=CCR1
CX3CL1	C-X3-C Motif Chemokine Ligand 1	Protein Coding	41	GC16P057372	2.32252	https://www.genecards.org/cgi-bin/carddisp.pl?gene=CX3CL1
NRP2	Neuropilin 2	Protein Coding	44	GC02P205681	2.32171	https://www.genecards.org/cgi-bin/carddisp.pl?gene=NRP2
EFNA1	Ephrin A1	Protein Coding	41	GC01P155127	2.32056	https://www.genecards.org/cgi-bin/carddisp.pl?gene=EFNA1
ADH1C	Alcohol Dehydrogenase 1C (Class I), Gamma Polypeptide	Protein Coding	40	GC04M099336	2.32008	https://www.genecards.org/cgi-bin/carddisp.pl?gene=ADH1C
SEMA3C	Semaphorin 3C	Protein Coding	43	GC07M080742	2.31766	https://www.genecards.org/cgi-bin/carddisp.pl?gene=SEMA3C
F9	Coagulation Factor IX	Protein Coding	46	GC0XP139530	2.31709	https://www.genecards.org/cgi-bin/carddisp.pl?gene=F9
HRAS	HRas Proto-Oncogene, GTPase	Protein Coding	50	GC11M003189	2.31707	https://www.genecards.org/cgi-bin/carddisp.pl?gene=HRAS
MECP2	Methyl-CpG Binding Protein 2	Protein Coding	44	GC0XM154021	2.31465	https://www.genecards.org/cgi-bin/carddisp.pl?gene=MECP2
CCL11	C-C Motif Chemokine Ligand 11	Protein Coding	41	GC17P034285	2.31105	https://www.genecards.org/cgi-bin/carddisp.pl?gene=CCL11
TTC21B	Tetratricopeptide Repeat Domain 21B	Protein Coding	37	GC02M165905	2.31029	https://www.genecards.org/cgi-bin/carddisp.pl?gene=TTC21B
MAGT1	Magnesium Transporter 1	Protein Coding	39	GC0XM078008	2.30918	https://www.genecards.org/cgi-bin/carddisp.pl?gene=MAGT1
SAG	S-Antigen Visual Arrestin	Protein Coding	44	GC02P233393	2.30655	https://www.genecards.org/cgi-bin/carddisp.pl?gene=SAG
CSRP3	Cysteine And Glycine Rich Protein 3	Protein Coding	41	GC11M019160	2.30655	https://www.genecards.org/cgi-bin/carddisp.pl?gene=CSRP3
PVALB	Parvalbumin	Protein Coding	39	GC22M036800	2.30592	https://www.genecards.org/cgi-bin/carddisp.pl?gene=PVALB
CRABP2	Cellular Retinoic Acid Binding Protein 2	Protein Coding	42	GC01M156701	2.30332	https://www.genecards.org/cgi-bin/carddisp.pl?gene=CRABP2
HSP90AA1	Heat Shock Protein 90 Alpha Family Class A Member 1	Protein Coding	46	GC14M102080	2.30323	https://www.genecards.org/cgi-bin/carddisp.pl?gene=HSP90AA1
P4HB	Prolyl 4-Hydroxylase Subunit Beta	Protein Coding	46	GC17M081843	2.29959	https://www.genecards.org/cgi-bin/carddisp.pl?gene=P4HB
NTF4	Neurotrophin 4	Protein Coding	42	GC19M066077	2.29873	https://www.genecards.org/cgi-bin/carddisp.pl?gene=NTF4
KCNE5	Potassium Voltage-Gated Channel Subfamily E Regulatory Subunit 5	Protein Coding	33	GC0XM109623	2.29812	https://www.genecards.org/cgi-bin/carddisp.pl?gene=KCNE5
CNR1	Cannabinoid Receptor 1	Protein Coding	45	GC06M088139	2.29653	https://www.genecards.org/cgi-bin/carddisp.pl?gene=CNR1
PRPF31	Pre-MRNA Processing Factor 31	Protein Coding	42	GC19P067360	2.29338	https://www.genecards.org/cgi-bin/carddisp.pl?gene=PRPF31
NR2E3	Nuclear Receptor Subfamily 2 Group E Member 3	Protein Coding	41	GC15P071792	2.29338	https://www.genecards.org/cgi-bin/carddisp.pl?gene=NR2E3
CCND2	Cyclin D2	Protein Coding	46	GC12P021011	2.29207	https://www.genecards.org/cgi-bin/carddisp.pl?gene=CCND2
AKAP9	A-Kinase Anchoring Protein 9	Protein Coding	43	GC07P091940	2.29075	https://www.genecards.org/cgi-bin/carddisp.pl?gene=AKAP9
CD59	CD59 Molecule (CD59 Blood Group)	Protein Coding	44	GC11M033704	2.28627	https://www.genecards.org/cgi-bin/carddisp.pl?gene=CD59
NCOR2	Nuclear Receptor Corepressor 2	Protein Coding	42	GC12M124324	2.28562	https://www.genecards.org/cgi-bin/carddisp.pl?gene=NCOR2
MYOT	Myotilin	Protein Coding	40	GC05P137867	2.28513	https://www.genecards.org/cgi-bin/carddisp.pl?gene=MYOT
COL4A1	Collagen Type IV Alpha 1 Chain	Protein Coding	46	GC13M110148	2.28431	https://www.genecards.org/cgi-bin/carddisp.pl?gene=COL4A1
FUT4	Fucosyltransferase 4	Protein Coding	37	GC11P094544	2.28329	https://www.genecards.org/cgi-bin/carddisp.pl?gene=FUT4
PPARA	Peroxisome Proliferator Activated Receptor Alpha	Protein Coding	44	GC22P046150	2.28324	https://www.genecards.org/cgi-bin/carddisp.pl?gene=PPARA
PF4	Platelet Factor 4	Protein Coding	39	GC04M073980	2.28058	https://www.genecards.org/cgi-bin/carddisp.pl?gene=PF4
LAMB1	Laminin Subunit Beta 1	Protein Coding	48	GC07M107923	2.27996	https://www.genecards.org/cgi-bin/carddisp.pl?gene=LAMB1
HAS2	Hyaluronan Synthase 2	Protein Coding	40	GC08M121594	2.27726	https://www.genecards.org/cgi-bin/carddisp.pl?gene=HAS2
CCNO	Cyclin O	Protein Coding	41	GC05M055231	2.26638	https://www.genecards.org/cgi-bin/carddisp.pl?gene=CCNO
ASPH	Aspartate Beta-Hydroxylase	Protein Coding	42	GC08M061500	2.26621	https://www.genecards.org/cgi-bin/carddisp.pl?gene=ASPH
PCARE	Photoreceptor Cilium Actin Regulator	Protein Coding	27	GC02M029060	2.26581	https://www.genecards.org/cgi-bin/carddisp.pl?gene=PCARE
GLA	Galactosidase Alpha	Protein Coding	47	GC0XM101393	2.26515	https://www.genecards.org/cgi-bin/carddisp.pl?gene=GLA
GLUL	Glutamate-Ammonia Ligase	Protein Coding	46	GC01M182378	2.26485	https://www.genecards.org/cgi-bin/carddisp.pl?gene=GLUL
CALM3	Calmodulin 3	Protein Coding	41	GC19P046601	2.26434	https://www.genecards.org/cgi-bin/carddisp.pl?gene=CALM3
BBS10	Bardet-Biedl Syndrome 10	Protein Coding	40	GC12M076344	2.26411	https://www.genecards.org/cgi-bin/carddisp.pl?gene=BBS10
CITED2	Cbp/P300 Interacting Transactivator With Glu/Asp Rich Carboxy-Terminal Domain 2	Protein Coding	42	GC06M139371	2.264	https://www.genecards.org/cgi-bin/carddisp.pl?gene=CITED2
GPHN	Gephyrin	Protein Coding	46	GC14P066507	2.26226	https://www.genecards.org/cgi-bin/carddisp.pl?gene=GPHN
PAFAH1B1	Platelet Activating Factor Acetylhydrolase 1b Regulatory Subunit 1	Protein Coding	44	GC17P002593	2.25601	https://www.genecards.org/cgi-bin/carddisp.pl?gene=PAFAH1B1
DYNC2H1	Dynein Cytoplasmic 2 Heavy Chain 1	Protein Coding	38	GC11P103109	2.254	https://www.genecards.org/cgi-bin/carddisp.pl?gene=DYNC2H1
AMD1	Adenosylmethionine Decarboxylase 1	Protein Coding	43	GC06P110814	2.25078	https://www.genecards.org/cgi-bin/carddisp.pl?gene=AMD1
DBH	Dopamine Beta-Hydroxylase	Protein Coding	49	GC09P133636	2.24622	https://www.genecards.org/cgi-bin/carddisp.pl?gene=DBH
MIF	Macrophage Migration Inhibitory Factor	Protein Coding	46	GC22P023894	2.2447	https://www.genecards.org/cgi-bin/carddisp.pl?gene=MIF
LOC110806262	Solute Carrier Family 6 Member 4 Gene Promoter	Biological Region	2	GC17P030235	2.23581	https://www.genecards.org/cgi-bin/carddisp.pl?gene=LOC110806262
SERPINB2	Serpin Family B Member 2	Protein Coding	42	GC18P063871	2.2346	https://www.genecards.org/cgi-bin/carddisp.pl?gene=SERPINB2
MYO6	Myosin VI	Protein Coding	44	GC06P075749	2.23278	https://www.genecards.org/cgi-bin/carddisp.pl?gene=MYO6
APLN	Apelin	Protein Coding	36	GC0XM129645	2.23117	https://www.genecards.org/cgi-bin/carddisp.pl?gene=APLN
EDIL3	EGF Like Repeats And Discoidin Domains 3	Protein Coding	39	GC05M083940	2.22625	https://www.genecards.org/cgi-bin/carddisp.pl?gene=EDIL3
CLN3	CLN3 Lysosomal/Endosomal Transmembrane Protein, Battenin	Protein Coding	42	GC16M028466	2.22522	https://www.genecards.org/cgi-bin/carddisp.pl?gene=CLN3
GSR	Glutathione-Disulfide Reductase	Protein Coding	48	GC08M030678	2.2228	https://www.genecards.org/cgi-bin/carddisp.pl?gene=GSR
RNPC3	RNA Binding Region (RNP1, RRM) Containing 3	Protein Coding	35	GC01P103525	2.22061	https://www.genecards.org/cgi-bin/carddisp.pl?gene=RNPC3
LOC110121269	VISTA Enhancer Hs2177	Biological Region	3	GC03P038851	2.21759	https://www.genecards.org/cgi-bin/carddisp.pl?gene=LOC110121269
EDNRB	Endothelin Receptor Type B	Protein Coding	47	GC13M077895	2.21569	https://www.genecards.org/cgi-bin/carddisp.pl?gene=EDNRB
TBX5	T-Box Transcription Factor 5	Protein Coding	45	GC12M114353	2.20932	https://www.genecards.org/cgi-bin/carddisp.pl?gene=TBX5
PRAP1	Proline Rich Acidic Protein 1	Protein Coding	34	GC10P133347	2.20529	https://www.genecards.org/cgi-bin/carddisp.pl?gene=PRAP1
PTGER2	Prostaglandin E Receptor 2	Protein Coding	46	GC14P052314	2.20491	https://www.genecards.org/cgi-bin/carddisp.pl?gene=PTGER2
ASCL2	Achaete-Scute Family BHLH Transcription Factor 2	Protein Coding	36	GC11M003304	2.20373	https://www.genecards.org/cgi-bin/carddisp.pl?gene=ASCL2
EN2	Engrailed Homeobox 2	Protein Coding	40	GC07P155459	2.20274	https://www.genecards.org/cgi-bin/carddisp.pl?gene=EN2
UBC	Ubiquitin C	Protein Coding	41	GC12M124911	2.20199	https://www.genecards.org/cgi-bin/carddisp.pl?gene=UBC
MIR30C1	MicroRNA 30c-1	RNA Gene	22	GC01P040757	2.20106	https://www.genecards.org/cgi-bin/carddisp.pl?gene=MIR30C1
OPRM1	Opioid Receptor Mu 1	Protein Coding	46	GC06P154075	2.19966	https://www.genecards.org/cgi-bin/carddisp.pl?gene=OPRM1
GJD2-DT	GJD2 Divergent Transcript	RNA Gene	12	GC15P042333	2.19939	https://www.genecards.org/cgi-bin/carddisp.pl?gene=GJD2-DT
KIF11	Kinesin Family Member 11	Protein Coding	47	GC10P092574	2.19798	https://www.genecards.org/cgi-bin/carddisp.pl?gene=KIF11
CD79A	CD79a Molecule	Protein Coding	45	GC19P041877	2.19633	https://www.genecards.org/cgi-bin/carddisp.pl?gene=CD79A
HDAC8	Histone Deacetylase 8	Protein Coding	45	GC0XM072329	2.19086	https://www.genecards.org/cgi-bin/carddisp.pl?gene=HDAC8
RXFP1	Relaxin Family Peptide Receptor 1	Protein Coding	42	GC04P158315	2.18909	https://www.genecards.org/cgi-bin/carddisp.pl?gene=RXFP1
KISS1	KiSS-1 Metastasis Suppressor	Protein Coding	41	GC01M204190	2.18808	https://www.genecards.org/cgi-bin/carddisp.pl?gene=KISS1
H3-3A	H3.3 Histone A	Protein Coding	32	GC01P226062	2.18681	https://www.genecards.org/cgi-bin/carddisp.pl?gene=H3-3A
HMGA2	High Mobility Group AT-Hook 2	Protein Coding	43	GC12P065824	2.18458	https://www.genecards.org/cgi-bin/carddisp.pl?gene=HMGA2
DRD1	Dopamine Receptor D1	Protein Coding	43	GC05M175440	2.17492	https://www.genecards.org/cgi-bin/carddisp.pl?gene=DRD1
COL1A1	Collagen Type I Alpha 1 Chain	Protein Coding	48	GC17M050183	2.17438	https://www.genecards.org/cgi-bin/carddisp.pl?gene=COL1A1
MARCKS	Myristoylated Alanine Rich Protein Kinase C Substrate	Protein Coding	38	GC06P113857	2.17428	https://www.genecards.org/cgi-bin/carddisp.pl?gene=MARCKS
IL6R	Interleukin 6 Receptor	Protein Coding	46	GC01P154405	2.17037	https://www.genecards.org/cgi-bin/carddisp.pl?gene=IL6R
PDE6B	Phosphodiesterase 6B	Protein Coding	45	GC04P000799	2.16771	https://www.genecards.org/cgi-bin/carddisp.pl?gene=PDE6B
BEST1	Bestrophin 1	Protein Coding	42	GC11P061949	2.16771	https://www.genecards.org/cgi-bin/carddisp.pl?gene=BEST1
CNGB1	Cyclic Nucleotide Gated Channel Subunit Beta 1	Protein Coding	42	GC16M057884	2.16771	https://www.genecards.org/cgi-bin/carddisp.pl?gene=CNGB1
ACVRL1	Activin A Receptor Like Type 1	Protein Coding	48	GC12P051906	2.16755	https://www.genecards.org/cgi-bin/carddisp.pl?gene=ACVRL1
LAMC2	Laminin Subunit Gamma 2	Protein Coding	45	GC01P183186	2.16747	https://www.genecards.org/cgi-bin/carddisp.pl?gene=LAMC2
CD46	CD46 Molecule	Protein Coding	45	GC01P207752	2.16527	https://www.genecards.org/cgi-bin/carddisp.pl?gene=CD46
RPS27A	Ribosomal Protein S27a	Protein Coding	41	GC02P055231	2.16409	https://www.genecards.org/cgi-bin/carddisp.pl?gene=RPS27A
CTSK	Cathepsin K	Protein Coding	49	GC01M152112	2.16354	https://www.genecards.org/cgi-bin/carddisp.pl?gene=CTSK
EPHA1	EPH Receptor A1	Protein Coding	45	GC07M143390	2.16341	https://www.genecards.org/cgi-bin/carddisp.pl?gene=EPHA1
OSM	Oncostatin M	Protein Coding	41	GC22M030262	2.16212	https://www.genecards.org/cgi-bin/carddisp.pl?gene=OSM
MSTN	Myostatin	Protein Coding	45	GC02M190055	2.16051	https://www.genecards.org/cgi-bin/carddisp.pl?gene=MSTN
MYB	MYB Proto-Oncogene, Transcription Factor	Protein Coding	48	GC06P135180	2.15582	https://www.genecards.org/cgi-bin/carddisp.pl?gene=MYB
SLC2A3	Solute Carrier Family 2 Member 3	Protein Coding	46	GC12M007919	2.15529	https://www.genecards.org/cgi-bin/carddisp.pl?gene=SLC2A3
TUBG1	Tubulin Gamma 1	Protein Coding	46	GC17P042609	2.15492	https://www.genecards.org/cgi-bin/carddisp.pl?gene=TUBG1
CHRND	Cholinergic Receptor Nicotinic Delta Subunit	Protein Coding	42	GC02P232525	2.15421	https://www.genecards.org/cgi-bin/carddisp.pl?gene=CHRND
EFS	Embryonal Fyn-Associated Substrate	Protein Coding	35	GC14M023356	2.15147	https://www.genecards.org/cgi-bin/carddisp.pl?gene=EFS
NFKBIA	NFKB Inhibitor Alpha	Protein Coding	48	GC14M035401	2.14936	https://www.genecards.org/cgi-bin/carddisp.pl?gene=NFKBIA
PDGFRB	Platelet Derived Growth Factor Receptor Beta	Protein Coding	52	GC05M150113	2.14757	https://www.genecards.org/cgi-bin/carddisp.pl?gene=PDGFRB
CAMK2G	Calcium/Calmodulin Dependent Protein Kinase II Gamma	Protein Coding	46	GC10M073812	2.14579	https://www.genecards.org/cgi-bin/carddisp.pl?gene=CAMK2G
ROBO1	Roundabout Guidance Receptor 1	Protein Coding	44	GC03M078597	2.14159	https://www.genecards.org/cgi-bin/carddisp.pl?gene=ROBO1
GDF11	Growth Differentiation Factor 11	Protein Coding	41	GC12P055743	2.13955	https://www.genecards.org/cgi-bin/carddisp.pl?gene=GDF11
SELE	Selectin E	Protein Coding	41	GC01M169722	2.13757	https://www.genecards.org/cgi-bin/carddisp.pl?gene=SELE
CASZ1	Castor Zinc Finger 1	Protein Coding	38	GC01M010642	2.13679	https://www.genecards.org/cgi-bin/carddisp.pl?gene=CASZ1
HTR2A	5-Hydroxytryptamine Receptor 2A	Protein Coding	46	GC13M046831	2.13246	https://www.genecards.org/cgi-bin/carddisp.pl?gene=HTR2A
ADIPOR2	Adiponectin Receptor 2	Protein Coding	41	GC12P001670	2.13023	https://www.genecards.org/cgi-bin/carddisp.pl?gene=ADIPOR2
MAF	MAF BZIP Transcription Factor	Protein Coding	44	GC16M079204	2.12864	https://www.genecards.org/cgi-bin/carddisp.pl?gene=MAF
GHRL	Ghrelin And Obestatin Prepropeptide	Protein Coding	42	GC03M010285	2.12775	https://www.genecards.org/cgi-bin/carddisp.pl?gene=GHRL
ADCYAP1	Adenylate Cyclase Activating Polypeptide 1	Protein Coding	41	GC18P000895	2.12626	https://www.genecards.org/cgi-bin/carddisp.pl?gene=ADCYAP1
LARGE1	LARGE Xylosyl- And Glucuronyltransferase 1	Protein Coding	32	GC22M057272	2.12614	https://www.genecards.org/cgi-bin/carddisp.pl?gene=LARGE1
ADAM17	ADAM Metallopeptidase Domain 17	Protein Coding	49	GC02M009488	2.12552	https://www.genecards.org/cgi-bin/carddisp.pl?gene=ADAM17
TOPORS	TOP1 Binding Arginine/Serine Rich Protein, E3 Ubiquitin Ligase	Protein Coding	42	GC09M032540	2.12527	https://www.genecards.org/cgi-bin/carddisp.pl?gene=TOPORS
KRT19	Keratin 19	Protein Coding	43	GC17M041523	2.12003	https://www.genecards.org/cgi-bin/carddisp.pl?gene=KRT19
HSPD1	Heat Shock Protein Family D (Hsp60) Member 1	Protein Coding	46	GC02M197486	2.11673	https://www.genecards.org/cgi-bin/carddisp.pl?gene=HSPD1
MT-TK	Mitochondrially Encoded TRNA-Lys (AAA/G)	RNA Gene	14	GCMTP008297	2.11597	https://www.genecards.org/cgi-bin/carddisp.pl?gene=MT-TK
LRP5	LDL Receptor Related Protein 5	Protein Coding	47	GC11P068298	2.1125	https://www.genecards.org/cgi-bin/carddisp.pl?gene=LRP5
BMPR1A	Bone Morphogenetic Protein Receptor Type 1A	Protein Coding	48	GC10P092414	2.11194	https://www.genecards.org/cgi-bin/carddisp.pl?gene=BMPR1A
A1CF	APOBEC1 Complementation Factor	Protein Coding	36	GC10M050799	2.11057	https://www.genecards.org/cgi-bin/carddisp.pl?gene=A1CF
ITGA1	Integrin Subunit Alpha 1	Protein Coding	42	GC05P052788	2.10849	https://www.genecards.org/cgi-bin/carddisp.pl?gene=ITGA1
TGFBR3	Transforming Growth Factor Beta Receptor 3	Protein Coding	45	GC01M091680	2.10759	https://www.genecards.org/cgi-bin/carddisp.pl?gene=TGFBR3
ACVR2A	Activin A Receptor Type 2A	Protein Coding	44	GC02P147844	2.10688	https://www.genecards.org/cgi-bin/carddisp.pl?gene=ACVR2A
FBL	Fibrillarin	Protein Coding	41	GC19M039834	2.10687	https://www.genecards.org/cgi-bin/carddisp.pl?gene=FBL
NF2	NF2, Moesin-Ezrin-Radixin Like (MERLIN) Tumor Suppressor	Protein Coding	46	GC22P029603	2.10685	https://www.genecards.org/cgi-bin/carddisp.pl?gene=NF2
OLR1	Oxidized Low Density Lipoprotein Receptor 1	Protein Coding	41	GC12M021106	2.1068	https://www.genecards.org/cgi-bin/carddisp.pl?gene=OLR1
GFRA1	GDNF Family Receptor Alpha 1	Protein Coding	44	GC10M116056	2.10385	https://www.genecards.org/cgi-bin/carddisp.pl?gene=GFRA1
CCL4	C-C Motif Chemokine Ligand 4	Protein Coding	37	GC17P036103	2.10299	https://www.genecards.org/cgi-bin/carddisp.pl?gene=CCL4
RAD51	RAD51 Recombinase	Protein Coding	50	GC15P040694	2.10217	https://www.genecards.org/cgi-bin/carddisp.pl?gene=RAD51
NBEA	Neurobeachin	Protein Coding	42	GC13P034942	2.10157	https://www.genecards.org/cgi-bin/carddisp.pl?gene=NBEA
KRT8	Keratin 8	Protein Coding	45	GC12M052897	2.1009	https://www.genecards.org/cgi-bin/carddisp.pl?gene=KRT8
AGO2	Argonaute RISC Catalytic Component 2	Protein Coding	40	GC08M140522	2.10054	https://www.genecards.org/cgi-bin/carddisp.pl?gene=AGO2
NR5A2	Nuclear Receptor Subfamily 5 Group A Member 2	Protein Coding	44	GC01P199996	2.09949	https://www.genecards.org/cgi-bin/carddisp.pl?gene=NR5A2
P3H2	Prolyl 3-Hydroxylase 2	Protein Coding	36	GC03M189956	2.09736	https://www.genecards.org/cgi-bin/carddisp.pl?gene=P3H2
AXIN2	Axin 2	Protein Coding	46	GC17M065528	2.09703	https://www.genecards.org/cgi-bin/carddisp.pl?gene=AXIN2
CD9	CD9 Molecule	Protein Coding	41	GC12P021026	2.09646	https://www.genecards.org/cgi-bin/carddisp.pl?gene=CD9
H3-3B	H3.3 Histone B	Protein Coding	32	GC17M075809	2.09544	https://www.genecards.org/cgi-bin/carddisp.pl?gene=H3-3B
RAB11A	RAB11A, Member RAS Oncogene Family	Protein Coding	45	GC15P117536	2.09427	https://www.genecards.org/cgi-bin/carddisp.pl?gene=RAB11A
POLG	DNA Polymerase Gamma, Catalytic Subunit	Protein Coding	46	GC15M090834	2.09163	https://www.genecards.org/cgi-bin/carddisp.pl?gene=POLG
GNRH2	Gonadotropin Releasing Hormone 2	Protein Coding	33	GC20P003043	2.08949	https://www.genecards.org/cgi-bin/carddisp.pl?gene=GNRH2
NR3C1	Nuclear Receptor Subfamily 3 Group C Member 1	Protein Coding	48	GC05M143277	2.08146	https://www.genecards.org/cgi-bin/carddisp.pl?gene=NR3C1
PLA2G6	Phospholipase A2 Group VI	Protein Coding	46	GC22M058815	2.08011	https://www.genecards.org/cgi-bin/carddisp.pl?gene=PLA2G6
ANXA5	Annexin A5	Protein Coding	44	GC04M121667	2.07564	https://www.genecards.org/cgi-bin/carddisp.pl?gene=ANXA5
EPHB2	EPH Receptor B2	Protein Coding	49	GC01P022710	2.07499	https://www.genecards.org/cgi-bin/carddisp.pl?gene=EPHB2
KIR2DS4	Killer Cell Immunoglobulin Like Receptor, Two Ig Domains And Short Cytoplasmic Tail 4	Protein Coding	32	GC19P067385	2.07478	https://www.genecards.org/cgi-bin/carddisp.pl?gene=KIR2DS4
ATP1A3	ATPase Na+/K+ Transporting Subunit Alpha 3	Protein Coding	46	GC19M041966	2.07438	https://www.genecards.org/cgi-bin/carddisp.pl?gene=ATP1A3
PTGES	Prostaglandin E Synthase	Protein Coding	40	GC09M129738	2.07427	https://www.genecards.org/cgi-bin/carddisp.pl?gene=PTGES
NGFR	Nerve Growth Factor Receptor	Protein Coding	44	GC17P049495	2.07372	https://www.genecards.org/cgi-bin/carddisp.pl?gene=NGFR
DLK1	Delta Like Non-Canonical Notch Ligand 1	Protein Coding	42	GC14P109771	2.07116	https://www.genecards.org/cgi-bin/carddisp.pl?gene=DLK1
MIR125A	MicroRNA 125a	RNA Gene	22	GC19P067235	2.07105	https://www.genecards.org/cgi-bin/carddisp.pl?gene=MIR125A
TMPO	Thymopoietin	Protein Coding	44	GC12P098515	2.07033	https://www.genecards.org/cgi-bin/carddisp.pl?gene=TMPO
MSN	Moesin	Protein Coding	45	GC0XP065588	2.06629	https://www.genecards.org/cgi-bin/carddisp.pl?gene=MSN
GAD1	Glutamate Decarboxylase 1	Protein Coding	48	GC02P170813	2.06533	https://www.genecards.org/cgi-bin/carddisp.pl?gene=GAD1
IKBKB	Inhibitor Of Nuclear Factor Kappa B Kinase Subunit Beta	Protein Coding	50	GC08P042271	2.06135	https://www.genecards.org/cgi-bin/carddisp.pl?gene=IKBKB
SERPINA3	Serpin Family A Member 3	Protein Coding	42	GC14P094612	2.06087	https://www.genecards.org/cgi-bin/carddisp.pl?gene=SERPINA3
H2AX	H2A.X Variant Histone	Protein Coding	34	GC11M119223	2.05996	https://www.genecards.org/cgi-bin/carddisp.pl?gene=H2AX
RSPO2	R-Spondin 2	Protein Coding	42	GC08M107899	2.05952	https://www.genecards.org/cgi-bin/carddisp.pl?gene=RSPO2
GJA5	Gap Junction Protein Alpha 5	Protein Coding	44	GC01M147756	2.05916	https://www.genecards.org/cgi-bin/carddisp.pl?gene=GJA5
MEF2A	Myocyte Enhancer Factor 2A	Protein Coding	45	GC15P099565	2.05746	https://www.genecards.org/cgi-bin/carddisp.pl?gene=MEF2A
IL12A	Interleukin 12A	Protein Coding	42	GC03P159988	2.05541	https://www.genecards.org/cgi-bin/carddisp.pl?gene=IL12A
HPRT1	Hypoxanthine Phosphoribosyltransferase 1	Protein Coding	45	GC0XP134460	2.0522	https://www.genecards.org/cgi-bin/carddisp.pl?gene=HPRT1
RECK	Reversion Inducing Cysteine Rich Protein With Kazal Motifs	Protein Coding	40	GC09P036036	2.05142	https://www.genecards.org/cgi-bin/carddisp.pl?gene=RECK
S100G	S100 Calcium Binding Protein G	Protein Coding	34	GC0XP016668	2.04982	https://www.genecards.org/cgi-bin/carddisp.pl?gene=S100G
GNAQ	G Protein Subunit Alpha Q	Protein Coding	48	GC09M077716	2.04908	https://www.genecards.org/cgi-bin/carddisp.pl?gene=GNAQ
SOCS1	Suppressor Of Cytokine Signaling 1	Protein Coding	42	GC16M012261	2.0478	https://www.genecards.org/cgi-bin/carddisp.pl?gene=SOCS1
FGF7	Fibroblast Growth Factor 7	Protein Coding	40	GC15P049423	2.04584	https://www.genecards.org/cgi-bin/carddisp.pl?gene=FGF7
CYP17A1	Cytochrome P450 Family 17 Subfamily A Member 1	Protein Coding	47	GC10M102830	2.04525	https://www.genecards.org/cgi-bin/carddisp.pl?gene=CYP17A1
CYP3A4	Cytochrome P450 Family 3 Subfamily A Member 4	Protein Coding	49	GC07M099759	2.04427	https://www.genecards.org/cgi-bin/carddisp.pl?gene=CYP3A4
IKBKG	Inhibitor Of Nuclear Factor Kappa B Kinase Regulatory Subunit Gamma	Protein Coding	46	GC0XP154541	2.04369	https://www.genecards.org/cgi-bin/carddisp.pl?gene=IKBKG
MIR20A	MicroRNA 20a	RNA Gene	20	GC13P091555	2.04353	https://www.genecards.org/cgi-bin/carddisp.pl?gene=MIR20A
GNB3	G Protein Subunit Beta 3	Protein Coding	45	GC12P006839	2.04328	https://www.genecards.org/cgi-bin/carddisp.pl?gene=GNB3
MEG3	Maternally Expressed 3	RNA Gene	29	GC14P109962	2.03977	https://www.genecards.org/cgi-bin/carddisp.pl?gene=MEG3
MIR150	MicroRNA 150	RNA Gene	22	GC19M049500	2.03842	https://www.genecards.org/cgi-bin/carddisp.pl?gene=MIR150
HOXB4	Homeobox B4	Protein Coding	39	GC17M048575	2.03397	https://www.genecards.org/cgi-bin/carddisp.pl?gene=HOXB4
MLH1	MutL Homolog 1	Protein Coding	46	GC03P036993	2.03181	https://www.genecards.org/cgi-bin/carddisp.pl?gene=MLH1
YWHAZ	Tyrosine 3-Monooxygenase/Tryptophan 5-Monooxygenase Activation Protein Zeta	Protein Coding	45	GC08M100917	2.02754	https://www.genecards.org/cgi-bin/carddisp.pl?gene=YWHAZ
GAS1	Growth Arrest Specific 1	Protein Coding	41	GC09M086944	2.02619	https://www.genecards.org/cgi-bin/carddisp.pl?gene=GAS1
POMGNT1	Protein O-Linked Mannose N-Acetylglucosaminyltransferase 1 (Beta 1,2-)	Protein Coding	44	GC01M046188	2.02619	https://www.genecards.org/cgi-bin/carddisp.pl?gene=POMGNT1
AHI1	Abelson Helper Integration Site 1	Protein Coding	41	GC06M135283	2.02619	https://www.genecards.org/cgi-bin/carddisp.pl?gene=AHI1
MIR183	MicroRNA 183	RNA Gene	20	GC07M129827	2.02462	https://www.genecards.org/cgi-bin/carddisp.pl?gene=MIR183
HLA-A	Major Histocompatibility Complex, Class I, A	Protein Coding	45	GC06P083654	2.02404	https://www.genecards.org/cgi-bin/carddisp.pl?gene=HLA-A
RPS6KB1	Ribosomal Protein S6 Kinase B1	Protein Coding	46	GC17P059893	2.02188	https://www.genecards.org/cgi-bin/carddisp.pl?gene=RPS6KB1
IMPDH1	Inosine Monophosphate Dehydrogenase 1	Protein Coding	48	GC07M128392	2.02115	https://www.genecards.org/cgi-bin/carddisp.pl?gene=IMPDH1
NR2E1	Nuclear Receptor Subfamily 2 Group E Member 1	Protein Coding	42	GC06P108166	2.01969	https://www.genecards.org/cgi-bin/carddisp.pl?gene=NR2E1
PPP1R13L	Protein Phosphatase 1 Regulatory Subunit 13 Like	Protein Coding	40	GC19M045379	2.01908	https://www.genecards.org/cgi-bin/carddisp.pl?gene=PPP1R13L
MMP12	Matrix Metallopeptidase 12	Protein Coding	45	GC11M102862	2.01888	https://www.genecards.org/cgi-bin/carddisp.pl?gene=MMP12
MATR3	Matrin 3	Protein Coding	41	GC05P139274	2.0164	https://www.genecards.org/cgi-bin/carddisp.pl?gene=MATR3
VEGFC	Vascular Endothelial Growth Factor C	Protein Coding	45	GC04M176683	2.01422	https://www.genecards.org/cgi-bin/carddisp.pl?gene=VEGFC
CALM2	Calmodulin 2	Protein Coding	43	GC02M047124	2.01282	https://www.genecards.org/cgi-bin/carddisp.pl?gene=CALM2
POLR1B	RNA Polymerase I Subunit B	Protein Coding	41	GC02P122448	2.01205	https://www.genecards.org/cgi-bin/carddisp.pl?gene=POLR1B
HAND1	Heart And Neural Crest Derivatives Expressed 1	Protein Coding	40	GC05M154475	2.01163	https://www.genecards.org/cgi-bin/carddisp.pl?gene=HAND1
GPT	Glutamic--Pyruvic Transaminase	Protein Coding	40	GC08P144502	2.00906	https://www.genecards.org/cgi-bin/carddisp.pl?gene=GPT
ZEB1	Zinc Finger E-Box Binding Homeobox 1	Protein Coding	46	GC10P031318	2.00882	https://www.genecards.org/cgi-bin/carddisp.pl?gene=ZEB1
ATM	ATM Serine/Threonine Kinase	Protein Coding	50	GC11P108222	2.0052	https://www.genecards.org/cgi-bin/carddisp.pl?gene=ATM
PIK3CG	Phosphatidylinositol-4,5-Bisphosphate 3-Kinase Catalytic Subunit Gamma	Protein Coding	46	GC07P106865	2.00238	https://www.genecards.org/cgi-bin/carddisp.pl?gene=PIK3CG
IDH3B	Isocitrate Dehydrogenase (NAD(+)) 3 Non-Catalytic Subunit Beta	Protein Coding	44	GC20M002658	2.00163	https://www.genecards.org/cgi-bin/carddisp.pl?gene=IDH3B
PLK4	Polo Like Kinase 4	Protein Coding	46	GC04P127880	1.9994	https://www.genecards.org/cgi-bin/carddisp.pl?gene=PLK4
SMARCC1	SWI/SNF Related, Matrix Associated, Actin Dependent Regulator Of Chromatin Subfamily C Member 1	Protein Coding	41	GC03M047585	1.99813	https://www.genecards.org/cgi-bin/carddisp.pl?gene=SMARCC1
ARL3	ADP Ribosylation Factor Like GTPase 3	Protein Coding	44	GC10M102673	1.99795	https://www.genecards.org/cgi-bin/carddisp.pl?gene=ARL3
B4GALT1	Beta-1,4-Galactosyltransferase 1	Protein Coding	44	GC09M033100	1.99574	https://www.genecards.org/cgi-bin/carddisp.pl?gene=B4GALT1
SMAD5	SMAD Family Member 5	Protein Coding	40	GC05P136132	1.99311	https://www.genecards.org/cgi-bin/carddisp.pl?gene=SMAD5
CALCRL	Calcitonin Receptor Like Receptor	Protein Coding	44	GC02M187341	1.99096	https://www.genecards.org/cgi-bin/carddisp.pl?gene=CALCRL
GABBR1	Gamma-Aminobutyric Acid Type B Receptor Subunit 1	Protein Coding	45	GC06M029555	1.98982	https://www.genecards.org/cgi-bin/carddisp.pl?gene=GABBR1
PRPF8	Pre-MRNA Processing Factor 8	Protein Coding	41	GC17M001650	1.98953	https://www.genecards.org/cgi-bin/carddisp.pl?gene=PRPF8
COX5A	Cytochrome C Oxidase Subunit 5A	Protein Coding	42	GC15M074919	1.98856	https://www.genecards.org/cgi-bin/carddisp.pl?gene=COX5A
TNC	Tenascin C	Protein Coding	47	GC09M115019	1.98676	https://www.genecards.org/cgi-bin/carddisp.pl?gene=TNC
PATZ1	POZ/BTB And AT Hook Containing Zinc Finger 1	Protein Coding	37	GC22M031325	1.98571	https://www.genecards.org/cgi-bin/carddisp.pl?gene=PATZ1
TTR	Transthyretin	Protein Coding	46	GC18P031557	1.98197	https://www.genecards.org/cgi-bin/carddisp.pl?gene=TTR
PRPF4	Pre-MRNA Processing Factor 4	Protein Coding	41	GC09P113275	1.9815	https://www.genecards.org/cgi-bin/carddisp.pl?gene=PRPF4
ID1	Inhibitor Of DNA Binding 1, HLH Protein	Protein Coding	40	GC20P031605	1.98126	https://www.genecards.org/cgi-bin/carddisp.pl?gene=ID1
KIR2DL3	Killer Cell Immunoglobulin Like Receptor, Two Ig Domains And Long Cytoplasmic Tail 3	Protein Coding	36	GC19P068014	1.97838	https://www.genecards.org/cgi-bin/carddisp.pl?gene=KIR2DL3
TIMP4	TIMP Metallopeptidase Inhibitor 4	Protein Coding	38	GC03M012153	1.97509	https://www.genecards.org/cgi-bin/carddisp.pl?gene=TIMP4
BBS7	Bardet-Biedl Syndrome 7	Protein Coding	37	GC04M121824	1.97339	https://www.genecards.org/cgi-bin/carddisp.pl?gene=BBS7
TENT5B	Terminal Nucleotidyltransferase 5B	Protein Coding	23	GC01M027005	1.97312	https://www.genecards.org/cgi-bin/carddisp.pl?gene=TENT5B
IL23A	Interleukin 23 Subunit Alpha	Protein Coding	36	GC12P057293	1.97088	https://www.genecards.org/cgi-bin/carddisp.pl?gene=IL23A
BMP3	Bone Morphogenetic Protein 3	Protein Coding	41	GC04P081030	1.97047	https://www.genecards.org/cgi-bin/carddisp.pl?gene=BMP3
ALDH1A1	Aldehyde Dehydrogenase 1 Family Member A1	Protein Coding	45	GC09M072900	1.96929	https://www.genecards.org/cgi-bin/carddisp.pl?gene=ALDH1A1
ENO1	Enolase 1	Protein Coding	45	GC01M008861	1.96556	https://www.genecards.org/cgi-bin/carddisp.pl?gene=ENO1
PAX8	Paired Box 8	Protein Coding	44	GC02M113215	1.96403	https://www.genecards.org/cgi-bin/carddisp.pl?gene=PAX8
HOXA13	Homeobox A13	Protein Coding	42	GC07M027594	1.96083	https://www.genecards.org/cgi-bin/carddisp.pl?gene=HOXA13
THBD	Thrombomodulin	Protein Coding	44	GC20M023026	1.95833	https://www.genecards.org/cgi-bin/carddisp.pl?gene=THBD
INHBB	Inhibin Subunit Beta B	Protein Coding	41	GC02P122563	1.95779	https://www.genecards.org/cgi-bin/carddisp.pl?gene=INHBB
PRM2	Protamine 2	Protein Coding	33	GC16M012263	1.95298	https://www.genecards.org/cgi-bin/carddisp.pl?gene=PRM2
BCHE	Butyrylcholinesterase	Protein Coding	49	GC03M165772	1.95218	https://www.genecards.org/cgi-bin/carddisp.pl?gene=BCHE
CD14	CD14 Molecule	Protein Coding	44	GC05M140631	1.95018	https://www.genecards.org/cgi-bin/carddisp.pl?gene=CD14
PPIH	Peptidylprolyl Isomerase H	Protein Coding	39	GC01P042657	1.95009	https://www.genecards.org/cgi-bin/carddisp.pl?gene=PPIH
CBS	Cystathionine Beta-Synthase	Protein Coding	48	GC21M043053	1.94952	https://www.genecards.org/cgi-bin/carddisp.pl?gene=CBS
H2AC18	H2A Clustered Histone 18	Protein Coding	26	GC01M152015	1.94778	https://www.genecards.org/cgi-bin/carddisp.pl?gene=H2AC18
GRN	Granulin Precursor	Protein Coding	46	GC17P044345	1.94505	https://www.genecards.org/cgi-bin/carddisp.pl?gene=GRN
NTRK3	Neurotrophic Receptor Tyrosine Kinase 3	Protein Coding	50	GC15M087859	1.94416	https://www.genecards.org/cgi-bin/carddisp.pl?gene=NTRK3
NPHP3	Nephrocystin 3	Protein Coding	38	GC03M132683	1.94375	https://www.genecards.org/cgi-bin/carddisp.pl?gene=NPHP3
TNFRSF1B	TNF Receptor Superfamily Member 1B	Protein Coding	45	GC01P012235	1.94044	https://www.genecards.org/cgi-bin/carddisp.pl?gene=TNFRSF1B
KRT18	Keratin 18	Protein Coding	46	GC12P052948	1.93911	https://www.genecards.org/cgi-bin/carddisp.pl?gene=KRT18
WNT1	Wnt Family Member 1	Protein Coding	44	GC12P049348	1.93866	https://www.genecards.org/cgi-bin/carddisp.pl?gene=WNT1
SFRP4	Secreted Frizzled Related Protein 4	Protein Coding	42	GC07M037912	1.93818	https://www.genecards.org/cgi-bin/carddisp.pl?gene=SFRP4
SMC3	Structural Maintenance Of Chromosomes 3	Protein Coding	44	GC10P110567	1.93812	https://www.genecards.org/cgi-bin/carddisp.pl?gene=SMC3
GALNS	Galactosamine (N-Acetyl)-6-Sulfatase	Protein Coding	46	GC16M088813	1.93477	https://www.genecards.org/cgi-bin/carddisp.pl?gene=GALNS
CDH11	Cadherin 11	Protein Coding	46	GC16M064943	1.93159	https://www.genecards.org/cgi-bin/carddisp.pl?gene=CDH11
GAD2	Glutamate Decarboxylase 2	Protein Coding	42	GC10P026216	1.9303	https://www.genecards.org/cgi-bin/carddisp.pl?gene=GAD2
ABCD1	ATP Binding Cassette Subfamily D Member 1	Protein Coding	45	GC0XP153724	1.92978	https://www.genecards.org/cgi-bin/carddisp.pl?gene=ABCD1
AIPL1	Aryl Hydrocarbon Receptor Interacting Protein Like 1	Protein Coding	41	GC17M006393	1.92978	https://www.genecards.org/cgi-bin/carddisp.pl?gene=AIPL1
SPATA7	Spermatogenesis Associated 7	Protein Coding	36	GC14P088384	1.92978	https://www.genecards.org/cgi-bin/carddisp.pl?gene=SPATA7
PPT1	Palmitoyl-Protein Thioesterase 1	Protein Coding	45	GC01M040074	1.92923	https://www.genecards.org/cgi-bin/carddisp.pl?gene=PPT1
RANGRF	RAN Guanine Nucleotide Release Factor	Protein Coding	35	GC17P008288	1.92856	https://www.genecards.org/cgi-bin/carddisp.pl?gene=RANGRF
SRD5A1	Steroid 5 Alpha-Reductase 1	Protein Coding	42	GC05P006633	1.92447	https://www.genecards.org/cgi-bin/carddisp.pl?gene=SRD5A1
PDPN	Podoplanin	Protein Coding	40	GC01P013583	1.9239	https://www.genecards.org/cgi-bin/carddisp.pl?gene=PDPN
DHCR7	7-Dehydrocholesterol Reductase	Protein Coding	45	GC11M071428	1.92236	https://www.genecards.org/cgi-bin/carddisp.pl?gene=DHCR7
OLFM1	Olfactomedin 1	Protein Coding	39	GC09P135075	1.92164	https://www.genecards.org/cgi-bin/carddisp.pl?gene=OLFM1
RYR1	Ryanodine Receptor 1	Protein Coding	45	GC19P066612	1.92098	https://www.genecards.org/cgi-bin/carddisp.pl?gene=RYR1
TUBB	Tubulin Beta Class I	Protein Coding	48	GC06P083675	1.91944	https://www.genecards.org/cgi-bin/carddisp.pl?gene=TUBB
ALK	ALK Receptor Tyrosine Kinase	Protein Coding	50	GC02M029190	1.91916	https://www.genecards.org/cgi-bin/carddisp.pl?gene=ALK
SLC7A5	Solute Carrier Family 7 Member 5	Protein Coding	43	GC16M087830	1.91881	https://www.genecards.org/cgi-bin/carddisp.pl?gene=SLC7A5
ADAMTS6	ADAM Metallopeptidase With Thrombospondin Type 1 Motif 6	Protein Coding	38	GC05M065148	1.91773	https://www.genecards.org/cgi-bin/carddisp.pl?gene=ADAMTS6
PTGIR	Prostaglandin I2 Receptor	Protein Coding	45	GC19M065976	1.91747	https://www.genecards.org/cgi-bin/carddisp.pl?gene=PTGIR
SEMA3F	Semaphorin 3F	Protein Coding	41	GC03P050360	1.916	https://www.genecards.org/cgi-bin/carddisp.pl?gene=SEMA3F
EFNB1	Ephrin B1	Protein Coding	44	GC0XP068828	1.91555	https://www.genecards.org/cgi-bin/carddisp.pl?gene=EFNB1
PPBP	Pro-Platelet Basic Protein	Protein Coding	41	GC04M073986	1.91513	https://www.genecards.org/cgi-bin/carddisp.pl?gene=PPBP
ATF3	Activating Transcription Factor 3	Protein Coding	42	GC01P212565	1.91438	https://www.genecards.org/cgi-bin/carddisp.pl?gene=ATF3
PLAC8	Placenta Associated 8	Protein Coding	35	GC04M083090	1.91328	https://www.genecards.org/cgi-bin/carddisp.pl?gene=PLAC8
TEAD2	TEA Domain Transcription Factor 2	Protein Coding	37	GC19M066086	1.90934	https://www.genecards.org/cgi-bin/carddisp.pl?gene=TEAD2
EFNB2	Ephrin B2	Protein Coding	42	GC13M106489	1.90788	https://www.genecards.org/cgi-bin/carddisp.pl?gene=EFNB2
PTGIS	Prostaglandin I2 Synthase	Protein Coding	45	GC20M049503	1.90543	https://www.genecards.org/cgi-bin/carddisp.pl?gene=PTGIS
PEX2	Peroxisomal Biogenesis Factor 2	Protein Coding	43	GC08M076980	1.90522	https://www.genecards.org/cgi-bin/carddisp.pl?gene=PEX2
PEX5	Peroxisomal Biogenesis Factor 5	Protein Coding	42	GC12P021103	1.90522	https://www.genecards.org/cgi-bin/carddisp.pl?gene=PEX5
PIGQ	Phosphatidylinositol Glycan Anchor Biosynthesis Class Q	Protein Coding	42	GC16P011615	1.90522	https://www.genecards.org/cgi-bin/carddisp.pl?gene=PIGQ
IFT172	Intraflagellar Transport 172	Protein Coding	38	GC02M028146	1.90522	https://www.genecards.org/cgi-bin/carddisp.pl?gene=IFT172
BTRC	Beta-Transducin Repeat Containing E3 Ubiquitin Protein Ligase	Protein Coding	44	GC10P101354	1.90492	https://www.genecards.org/cgi-bin/carddisp.pl?gene=BTRC
ZEB2	Zinc Finger E-Box Binding Homeobox 2	Protein Coding	45	GC02M144384	1.90472	https://www.genecards.org/cgi-bin/carddisp.pl?gene=ZEB2
GPX3	Glutathione Peroxidase 3	Protein Coding	41	GC05P150997	1.90399	https://www.genecards.org/cgi-bin/carddisp.pl?gene=GPX3
PLG	Plasminogen	Protein Coding	48	GC06P160702	1.90227	https://www.genecards.org/cgi-bin/carddisp.pl?gene=PLG
MAPK9	Mitogen-Activated Protein Kinase 9	Protein Coding	46	GC05M180254	1.90179	https://www.genecards.org/cgi-bin/carddisp.pl?gene=MAPK9
FOXC1	Forkhead Box C1	Protein Coding	41	GC06P001610	1.89987	https://www.genecards.org/cgi-bin/carddisp.pl?gene=FOXC1
ENO3	Enolase 3	Protein Coding	46	GC17P004948	1.89954	https://www.genecards.org/cgi-bin/carddisp.pl?gene=ENO3
TMEM67	Transmembrane Protein 67	Protein Coding	37	GC08P093754	1.8982	https://www.genecards.org/cgi-bin/carddisp.pl?gene=TMEM67
NRIP1	Nuclear Receptor Interacting Protein 1	Protein Coding	42	GC21M014961	1.89599	https://www.genecards.org/cgi-bin/carddisp.pl?gene=NRIP1
NLRP3	NLR Family Pyrin Domain Containing 3	Protein Coding	45	GC01P247415	1.88742	https://www.genecards.org/cgi-bin/carddisp.pl?gene=NLRP3
PKD2	Polycystin 2, Transient Receptor Potential Cation Channel	Protein Coding	46	GC04P088007	1.88581	https://www.genecards.org/cgi-bin/carddisp.pl?gene=PKD2
TSHR	Thyroid Stimulating Hormone Receptor	Protein Coding	45	GC14P080954	1.8851	https://www.genecards.org/cgi-bin/carddisp.pl?gene=TSHR
PHF3	PHD Finger Protein 3	Protein Coding	36	GC06P063635	1.8851	https://www.genecards.org/cgi-bin/carddisp.pl?gene=PHF3
ZAR1L	Zygote Arrest 1 Like	Protein Coding	26	GC13M036646	1.88488	https://www.genecards.org/cgi-bin/carddisp.pl?gene=ZAR1L
POU4F1	POU Class 4 Homeobox 1	Protein Coding	38	GC13M078598	1.87978	https://www.genecards.org/cgi-bin/carddisp.pl?gene=POU4F1
BRDT	Bromodomain Testis Associated	Protein Coding	42	GC01P091949	1.87865	https://www.genecards.org/cgi-bin/carddisp.pl?gene=BRDT
NRG1	Neuregulin 1	Protein Coding	45	GC08P031639	1.87809	https://www.genecards.org/cgi-bin/carddisp.pl?gene=NRG1
NPHS1	NPHS1 Adhesion Molecule, Nephrin	Protein Coding	44	GC19M035825	1.87793	https://www.genecards.org/cgi-bin/carddisp.pl?gene=NPHS1
NEXN	Nexilin F-Actin Binding Protein	Protein Coding	38	GC01P077898	1.87003	https://www.genecards.org/cgi-bin/carddisp.pl?gene=NEXN
AIFM1	Apoptosis Inducing Factor Mitochondria Associated 1	Protein Coding	46	GC0XM130129	1.86956	https://www.genecards.org/cgi-bin/carddisp.pl?gene=AIFM1
KMT2A	Lysine Methyltransferase 2A	Protein Coding	44	GC11P118436	1.86931	https://www.genecards.org/cgi-bin/carddisp.pl?gene=KMT2A
AGER	Advanced Glycosylation End-Product Specific Receptor	Protein Coding	44	GC06M032180	1.86692	https://www.genecards.org/cgi-bin/carddisp.pl?gene=AGER
CHUK	Component Of Inhibitor Of Nuclear Factor Kappa B Kinase Complex	Protein Coding	49	GC10M100188	1.86185	https://www.genecards.org/cgi-bin/carddisp.pl?gene=CHUK
RPL36A-HNRNPH2	RPL36A-HNRNPH2 Readthrough	Protein Coding	17	GC0XP101390	1.8604	https://www.genecards.org/cgi-bin/carddisp.pl?gene=RPL36A-HNRNPH2
CTSL	Cathepsin L	Protein Coding	45	GC09P087725	1.8588	https://www.genecards.org/cgi-bin/carddisp.pl?gene=CTSL
ACVR1	Activin A Receptor Type 1	Protein Coding	49	GC02M157736	1.85861	https://www.genecards.org/cgi-bin/carddisp.pl?gene=ACVR1
PROX1	Prospero Homeobox 1	Protein Coding	42	GC01P213983	1.85765	https://www.genecards.org/cgi-bin/carddisp.pl?gene=PROX1
IL15RA	Interleukin 15 Receptor Subunit Alpha	Protein Coding	39	GC10M005943	1.85734	https://www.genecards.org/cgi-bin/carddisp.pl?gene=IL15RA
VHL	Von Hippel-Lindau Tumor Suppressor	Protein Coding	44	GC03P012458	1.8573	https://www.genecards.org/cgi-bin/carddisp.pl?gene=VHL
CAPG	Capping Actin Protein, Gelsolin Like	Protein Coding	40	GC02M085391	1.85708	https://www.genecards.org/cgi-bin/carddisp.pl?gene=CAPG
RBP3	Retinol Binding Protein 3	Protein Coding	41	GC10P047348	1.85686	https://www.genecards.org/cgi-bin/carddisp.pl?gene=RBP3
RAD21	RAD21 Cohesin Complex Component	Protein Coding	44	GC08M116846	1.85324	https://www.genecards.org/cgi-bin/carddisp.pl?gene=RAD21
CCL3	C-C Motif Chemokine Ligand 3	Protein Coding	37	GC17M036088	1.84963	https://www.genecards.org/cgi-bin/carddisp.pl?gene=CCL3
NTN1	Netrin 1	Protein Coding	44	GC17P011249	1.8493	https://www.genecards.org/cgi-bin/carddisp.pl?gene=NTN1
NTS	Neurotensin	Protein Coding	40	GC12P085876	1.84782	https://www.genecards.org/cgi-bin/carddisp.pl?gene=NTS
IGHE	Immunoglobulin Heavy Constant Epsilon	Protein Coding	30	GC14M112707	1.84747	https://www.genecards.org/cgi-bin/carddisp.pl?gene=IGHE
MIR29A	MicroRNA 29a	RNA Gene	22	GC07M130876	1.84289	https://www.genecards.org/cgi-bin/carddisp.pl?gene=MIR29A
CEBPB	CCAAT Enhancer Binding Protein Beta	Protein Coding	42	GC20P050190	1.84093	https://www.genecards.org/cgi-bin/carddisp.pl?gene=CEBPB
GLI2	GLI Family Zinc Finger 2	Protein Coding	46	GC02P120735	1.84041	https://www.genecards.org/cgi-bin/carddisp.pl?gene=GLI2
CFI	Complement Factor I	Protein Coding	45	GC04M109732	1.83618	https://www.genecards.org/cgi-bin/carddisp.pl?gene=CFI
CKB	Creatine Kinase B	Protein Coding	43	GC14M103519	1.83618	https://www.genecards.org/cgi-bin/carddisp.pl?gene=CKB
APOB	Apolipoprotein B	Protein Coding	45	GC02M020956	1.83584	https://www.genecards.org/cgi-bin/carddisp.pl?gene=APOB
CYP1B1	Cytochrome P450 Family 1 Subfamily B Member 1	Protein Coding	46	GC02M038066	1.8349	https://www.genecards.org/cgi-bin/carddisp.pl?gene=CYP1B1
TCF7L2	Transcription Factor 7 Like 2	Protein Coding	45	GC10P112950	1.83194	https://www.genecards.org/cgi-bin/carddisp.pl?gene=TCF7L2
NRL	Neural Retina Leucine Zipper	Protein Coding	41	GC14M024078	1.82759	https://www.genecards.org/cgi-bin/carddisp.pl?gene=NRL
FLVCR1	FLVCR Heme Transporter 1	Protein Coding	40	GC01P212858	1.82759	https://www.genecards.org/cgi-bin/carddisp.pl?gene=FLVCR1
DEPDC5	DEP Domain Containing 5, GATOR1 Subcomplex Subunit	Protein Coding	38	GC22P031753	1.82759	https://www.genecards.org/cgi-bin/carddisp.pl?gene=DEPDC5
HOXA1	Homeobox A1	Protein Coding	42	GC07M027092	1.82479	https://www.genecards.org/cgi-bin/carddisp.pl?gene=HOXA1
S1PR1	Sphingosine-1-Phosphate Receptor 1	Protein Coding	42	GC01P101236	1.8234	https://www.genecards.org/cgi-bin/carddisp.pl?gene=S1PR1
FECH	Ferrochelatase	Protein Coding	45	GC18M057544	1.82013	https://www.genecards.org/cgi-bin/carddisp.pl?gene=FECH
GCH1	GTP Cyclohydrolase 1	Protein Coding	46	GC14M054842	1.81826	https://www.genecards.org/cgi-bin/carddisp.pl?gene=GCH1
SNCA	Synuclein Alpha	Protein Coding	48	GC04M089724	1.81709	https://www.genecards.org/cgi-bin/carddisp.pl?gene=SNCA
PLCG1	Phospholipase C Gamma 1	Protein Coding	46	GC20P041136	1.81408	https://www.genecards.org/cgi-bin/carddisp.pl?gene=PLCG1
RBPJ	Recombination Signal Binding Protein For Immunoglobulin Kappa J Region	Protein Coding	45	GC04P026105	1.81262	https://www.genecards.org/cgi-bin/carddisp.pl?gene=RBPJ
GHRH	Growth Hormone Releasing Hormone	Protein Coding	37	GC20M037251	1.81239	https://www.genecards.org/cgi-bin/carddisp.pl?gene=GHRH
TUBB3	Tubulin Beta 3 Class III	Protein Coding	46	GC16P091332	1.80895	https://www.genecards.org/cgi-bin/carddisp.pl?gene=TUBB3
LAMA1	Laminin Subunit Alpha 1	Protein Coding	45	GC18M006941	1.80838	https://www.genecards.org/cgi-bin/carddisp.pl?gene=LAMA1
NCAPG2	Non-SMC Condensin II Complex Subunit G2	Protein Coding	37	GC07M158631	1.8062	https://www.genecards.org/cgi-bin/carddisp.pl?gene=NCAPG2
PRPF6	Pre-MRNA Processing Factor 6	Protein Coding	40	GC20P063981	1.80178	https://www.genecards.org/cgi-bin/carddisp.pl?gene=PRPF6
MST1	Macrophage Stimulating 1	Protein Coding	45	GC03M049683	1.79959	https://www.genecards.org/cgi-bin/carddisp.pl?gene=MST1
STC2	Stanniocalcin 2	Protein Coding	41	GC05M173314	1.79959	https://www.genecards.org/cgi-bin/carddisp.pl?gene=STC2
MYLK2	Myosin Light Chain Kinase 2	Protein Coding	44	GC20P031819	1.79935	https://www.genecards.org/cgi-bin/carddisp.pl?gene=MYLK2
PRPF3	Pre-MRNA Processing Factor 3	Protein Coding	42	GC01P150321	1.79935	https://www.genecards.org/cgi-bin/carddisp.pl?gene=PRPF3
LOC110121486	VISTA Enhancer Hs2143	Biological Region	3	GC10P086684	1.79935	https://www.genecards.org/cgi-bin/carddisp.pl?gene=LOC110121486
ZFX	Zinc Finger Protein X-Linked	Protein Coding	37	GC0XP024148	1.79747	https://www.genecards.org/cgi-bin/carddisp.pl?gene=ZFX
MIR191	MicroRNA 191	RNA Gene	23	GC03M051160	1.79707	https://www.genecards.org/cgi-bin/carddisp.pl?gene=MIR191
KIR2DL4	Killer Cell Immunoglobulin Like Receptor, Two Ig Domains And Long Cytoplasmic Tail 4	Protein Coding	38	GC19P067383	1.797	https://www.genecards.org/cgi-bin/carddisp.pl?gene=KIR2DL4
FLNA	Filamin A	Protein Coding	46	GC0XM154348	1.79636	https://www.genecards.org/cgi-bin/carddisp.pl?gene=FLNA
TRAF6	TNF Receptor Associated Factor 6	Protein Coding	44	GC11M036467	1.79527	https://www.genecards.org/cgi-bin/carddisp.pl?gene=TRAF6
CCL7	C-C Motif Chemokine Ligand 7	Protein Coding	41	GC17P034270	1.79525	https://www.genecards.org/cgi-bin/carddisp.pl?gene=CCL7
SMAD6	SMAD Family Member 6	Protein Coding	45	GC15P066702	1.79286	https://www.genecards.org/cgi-bin/carddisp.pl?gene=SMAD6
MIRLET7A1	MicroRNA Let-7a-1	RNA Gene	21	GC09P094175	1.79218	https://www.genecards.org/cgi-bin/carddisp.pl?gene=MIRLET7A1
SLC7A14	Solute Carrier Family 7 Member 14	Protein Coding	40	GC03M170459	1.7887	https://www.genecards.org/cgi-bin/carddisp.pl?gene=SLC7A14
KIAA1549	KIAA1549	Protein Coding	37	GC07M138831	1.7887	https://www.genecards.org/cgi-bin/carddisp.pl?gene=KIAA1549
GAST	Gastrin	Protein Coding	38	GC17P041712	1.78766	https://www.genecards.org/cgi-bin/carddisp.pl?gene=GAST
MGMT	O-6-Methylguanine-DNA Methyltransferase	Protein Coding	49	GC10P129467	1.78554	https://www.genecards.org/cgi-bin/carddisp.pl?gene=MGMT
FOXO3	Forkhead Box O3	Protein Coding	44	GC06P108559	1.78474	https://www.genecards.org/cgi-bin/carddisp.pl?gene=FOXO3
GRB2	Growth Factor Receptor Bound Protein 2	Protein Coding	45	GC17M075318	1.7803	https://www.genecards.org/cgi-bin/carddisp.pl?gene=GRB2
KIF7	Kinesin Family Member 7	Protein Coding	38	GC15M089608	1.77808	https://www.genecards.org/cgi-bin/carddisp.pl?gene=KIF7
MEN1	Menin 1	Protein Coding	44	GC11M064803	1.77439	https://www.genecards.org/cgi-bin/carddisp.pl?gene=MEN1
CDC25C	Cell Division Cycle 25C	Protein Coding	46	GC05M138285	1.7707	https://www.genecards.org/cgi-bin/carddisp.pl?gene=CDC25C
NDN	Necdin, MAGE Family Member	Protein Coding	41	GC15M023952	1.76943	https://www.genecards.org/cgi-bin/carddisp.pl?gene=NDN
PRM1	Protamine 1	Protein Coding	30	GC16M012266	1.76897	https://www.genecards.org/cgi-bin/carddisp.pl?gene=PRM1
NCSTN	Nicastrin	Protein Coding	45	GC01P160343	1.76745	https://www.genecards.org/cgi-bin/carddisp.pl?gene=NCSTN
CA2	Carbonic Anhydrase 2	Protein Coding	49	GC08P085463	1.76745	https://www.genecards.org/cgi-bin/carddisp.pl?gene=CA2
CD8A	CD8a Molecule	Protein Coding	44	GC02M086784	1.76529	https://www.genecards.org/cgi-bin/carddisp.pl?gene=CD8A
ZIC1	Zic Family Member 1	Protein Coding	44	GC03P147393	1.76509	https://www.genecards.org/cgi-bin/carddisp.pl?gene=ZIC1
NDRG4	NDRG Family Member 4	Protein Coding	38	GC16P058462	1.76464	https://www.genecards.org/cgi-bin/carddisp.pl?gene=NDRG4
SLC2A4	Solute Carrier Family 2 Member 4	Protein Coding	44	GC17P011137	1.76396	https://www.genecards.org/cgi-bin/carddisp.pl?gene=SLC2A4
ESCO2	Establishment Of Sister Chromatid Cohesion N-Acetyltransferase 2	Protein Coding	38	GC08P027771	1.76366	https://www.genecards.org/cgi-bin/carddisp.pl?gene=ESCO2
TBX2	T-Box Transcription Factor 2	Protein Coding	44	GC17P061399	1.7632	https://www.genecards.org/cgi-bin/carddisp.pl?gene=TBX2
GAP43	Growth Associated Protein 43	Protein Coding	41	GC03P115623	1.76299	https://www.genecards.org/cgi-bin/carddisp.pl?gene=GAP43
ENPP3	Ectonucleotide Pyrophosphatase/Phosphodiesterase 3	Protein Coding	42	GC06P131617	1.76057	https://www.genecards.org/cgi-bin/carddisp.pl?gene=ENPP3
TAL1	TAL BHLH Transcription Factor 1, Erythroid Differentiation Factor	Protein Coding	45	GC01M047216	1.76055	https://www.genecards.org/cgi-bin/carddisp.pl?gene=TAL1
CASP2	Caspase 2	Protein Coding	46	GC07P148375	1.75938	https://www.genecards.org/cgi-bin/carddisp.pl?gene=CASP2
ZFYVE26	Zinc Finger FYVE-Type Containing 26	Protein Coding	38	GC14M067727	1.75932	https://www.genecards.org/cgi-bin/carddisp.pl?gene=ZFYVE26
CXADR	CXADR Ig-Like Cell Adhesion Molecule	Protein Coding	42	GC21P017513	1.75759	https://www.genecards.org/cgi-bin/carddisp.pl?gene=CXADR
BAD	BCL2 Associated Agonist Of Cell Death	Protein Coding	43	GC11M089708	1.7559	https://www.genecards.org/cgi-bin/carddisp.pl?gene=BAD
PIGF	Phosphatidylinositol Glycan Anchor Biosynthesis Class F	Protein Coding	38	GC02M046580	1.75573	https://www.genecards.org/cgi-bin/carddisp.pl?gene=PIGF
LYVE1	Lymphatic Vessel Endothelial Hyaluronan Receptor 1	Protein Coding	42	GC11M011064	1.75535	https://www.genecards.org/cgi-bin/carddisp.pl?gene=LYVE1
BBS2	Bardet-Biedl Syndrome 2	Protein Coding	41	GC16M056467	1.75188	https://www.genecards.org/cgi-bin/carddisp.pl?gene=BBS2
STC1	Stanniocalcin 1	Protein Coding	40	GC08M023841	1.75147	https://www.genecards.org/cgi-bin/carddisp.pl?gene=STC1
ACAN	Aggrecan	Protein Coding	46	GC15P118102	1.75097	https://www.genecards.org/cgi-bin/carddisp.pl?gene=ACAN
KIF3A	Kinesin Family Member 3A	Protein Coding	39	GC05M132689	1.7497	https://www.genecards.org/cgi-bin/carddisp.pl?gene=KIF3A
ARID1A	AT-Rich Interaction Domain 1A	Protein Coding	42	GC01P026693	1.74885	https://www.genecards.org/cgi-bin/carddisp.pl?gene=ARID1A
CKM	Creatine Kinase, M-Type	Protein Coding	42	GC19M045306	1.74684	https://www.genecards.org/cgi-bin/carddisp.pl?gene=CKM
SDHB	Succinate Dehydrogenase Complex Iron Sulfur Subunit B	Protein Coding	46	GC01M018063	1.74651	https://www.genecards.org/cgi-bin/carddisp.pl?gene=SDHB
ETS1	ETS Proto-Oncogene 1, Transcription Factor	Protein Coding	45	GC11M128458	1.7462	https://www.genecards.org/cgi-bin/carddisp.pl?gene=ETS1
RAB27B	RAB27B, Member RAS Oncogene Family	Protein Coding	37	GC18P054717	1.74581	https://www.genecards.org/cgi-bin/carddisp.pl?gene=RAB27B
TUBA1B	Tubulin Alpha 1b	Protein Coding	41	GC12M049127	1.74564	https://www.genecards.org/cgi-bin/carddisp.pl?gene=TUBA1B
DLG1	Discs Large MAGUK Scaffold Protein 1	Protein Coding	42	GC03M197042	1.7454	https://www.genecards.org/cgi-bin/carddisp.pl?gene=DLG1
RTN4	Reticulon 4	Protein Coding	43	GC02M054934	1.74448	https://www.genecards.org/cgi-bin/carddisp.pl?gene=RTN4
MYOCD	Myocardin	Protein Coding	41	GC17P012665	1.74443	https://www.genecards.org/cgi-bin/carddisp.pl?gene=MYOCD
MYOZ2	Myozenin 2	Protein Coding	38	GC04P119135	1.74133	https://www.genecards.org/cgi-bin/carddisp.pl?gene=MYOZ2
ACTG1	Actin Gamma 1	Protein Coding	47	GC17M081509	1.74066	https://www.genecards.org/cgi-bin/carddisp.pl?gene=ACTG1
PCSK2	Proprotein Convertase Subtilisin/Kexin Type 2	Protein Coding	43	GC20P017226	1.73978	https://www.genecards.org/cgi-bin/carddisp.pl?gene=PCSK2
HLA-C	Major Histocompatibility Complex, Class I, C	Protein Coding	44	GC06M065914	1.73661	https://www.genecards.org/cgi-bin/carddisp.pl?gene=HLA-C
PROKR1	Prokineticin Receptor 1	Protein Coding	37	GC02P068643	1.7331	https://www.genecards.org/cgi-bin/carddisp.pl?gene=PROKR1
NME1	NME/NM23 Nucleoside Diphosphate Kinase 1	Protein Coding	44	GC17P056083	1.73218	https://www.genecards.org/cgi-bin/carddisp.pl?gene=NME1
CTSC	Cathepsin C	Protein Coding	46	GC11M090619	1.73119	https://www.genecards.org/cgi-bin/carddisp.pl?gene=CTSC
PEX13	Peroxisomal Biogenesis Factor 13	Protein Coding	40	GC02P061017	1.73119	https://www.genecards.org/cgi-bin/carddisp.pl?gene=PEX13
TTLL5	Tubulin Tyrosine Ligase Like 5	Protein Coding	39	GC14P075633	1.73119	https://www.genecards.org/cgi-bin/carddisp.pl?gene=TTLL5
PEX16	Peroxisomal Biogenesis Factor 16	Protein Coding	38	GC11M089340	1.73119	https://www.genecards.org/cgi-bin/carddisp.pl?gene=PEX16
RP1L1	RP1 Like 1	Protein Coding	35	GC08M010606	1.73119	https://www.genecards.org/cgi-bin/carddisp.pl?gene=RP1L1
HAND2-AS1	HAND2 Antisense RNA 1	RNA Gene	21	GC04P173527	1.73119	https://www.genecards.org/cgi-bin/carddisp.pl?gene=HAND2-AS1
ACP1	Acid Phosphatase 1	Protein Coding	42	GC02P000344	1.73082	https://www.genecards.org/cgi-bin/carddisp.pl?gene=ACP1
CSH1	Chorionic Somatomammotropin Hormone 1	Protein Coding	36	GC17M063894	1.73081	https://www.genecards.org/cgi-bin/carddisp.pl?gene=CSH1
CSH2	Chorionic Somatomammotropin Hormone 2	Protein Coding	31	GC17M063872	1.73081	https://www.genecards.org/cgi-bin/carddisp.pl?gene=CSH2
ECM1	Extracellular Matrix Protein 1	Protein Coding	44	GC01P150508	1.73037	https://www.genecards.org/cgi-bin/carddisp.pl?gene=ECM1
SHC1	SHC Adaptor Protein 1	Protein Coding	42	GC01M154962	1.72873	https://www.genecards.org/cgi-bin/carddisp.pl?gene=SHC1
ZFPM2	Zinc Finger Protein, FOG Family Member 2	Protein Coding	41	GC08P104590	1.72755	https://www.genecards.org/cgi-bin/carddisp.pl?gene=ZFPM2
MFN1	Mitofusin 1	Protein Coding	41	GC03P179347	1.72683	https://www.genecards.org/cgi-bin/carddisp.pl?gene=MFN1
CSN1S1	Casein Alpha S1	Protein Coding	36	GC04P069932	1.72434	https://www.genecards.org/cgi-bin/carddisp.pl?gene=CSN1S1
ACKR2	Atypical Chemokine Receptor 2	Protein Coding	37	GC03P042804	1.72414	https://www.genecards.org/cgi-bin/carddisp.pl?gene=ACKR2
PRICKLE1	Prickle Planar Cell Polarity Protein 1	Protein Coding	42	GC12M042456	1.7241	https://www.genecards.org/cgi-bin/carddisp.pl?gene=PRICKLE1
CDK7	Cyclin Dependent Kinase 7	Protein Coding	44	GC05P069385	1.72396	https://www.genecards.org/cgi-bin/carddisp.pl?gene=CDK7
ADRA2B	Adrenoceptor Alpha 2B	Protein Coding	44	GC02M096112	1.72262	https://www.genecards.org/cgi-bin/carddisp.pl?gene=ADRA2B
CCR5	C-C Motif Chemokine Receptor 5	Protein Coding	44	GC03P046776	1.72078	https://www.genecards.org/cgi-bin/carddisp.pl?gene=CCR5
GBP1	Guanylate Binding Protein 1	Protein Coding	40	GC01M089052	1.72029	https://www.genecards.org/cgi-bin/carddisp.pl?gene=GBP1
CXCR3	C-X-C Motif Chemokine Receptor 3	Protein Coding	42	GC0XM071615	1.71763	https://www.genecards.org/cgi-bin/carddisp.pl?gene=CXCR3
IL1RAPL2	Interleukin 1 Receptor Accessory Protein Like 2	Protein Coding	38	GC0XP104566	1.71758	https://www.genecards.org/cgi-bin/carddisp.pl?gene=IL1RAPL2
BCL6	BCL6 Transcription Repressor	Protein Coding	43	GC03M187721	1.71696	https://www.genecards.org/cgi-bin/carddisp.pl?gene=BCL6
CDK5	Cyclin Dependent Kinase 5	Protein Coding	50	GC07M151053	1.71441	https://www.genecards.org/cgi-bin/carddisp.pl?gene=CDK5
AQP1	Aquaporin 1 (Colton Blood Group)	Protein Coding	45	GC07P030911	1.71235	https://www.genecards.org/cgi-bin/carddisp.pl?gene=AQP1
PEX26	Peroxisomal Biogenesis Factor 26	Protein Coding	40	GC22P018780	1.71041	https://www.genecards.org/cgi-bin/carddisp.pl?gene=PEX26
SMO	Smoothened, Frizzled Class Receptor	Protein Coding	47	GC07P131934	1.70973	https://www.genecards.org/cgi-bin/carddisp.pl?gene=SMO
CD274	CD274 Molecule	Protein Coding	42	GC09P005450	1.70708	https://www.genecards.org/cgi-bin/carddisp.pl?gene=CD274
S100P	S100 Calcium Binding Protein P	Protein Coding	38	GC04P006700	1.70631	https://www.genecards.org/cgi-bin/carddisp.pl?gene=S100P
LGALS4	Galectin 4	Protein Coding	37	GC19M065749	1.70115	https://www.genecards.org/cgi-bin/carddisp.pl?gene=LGALS4
CFL1	Cofilin 1	Protein Coding	44	GC11M065823	1.6988	https://www.genecards.org/cgi-bin/carddisp.pl?gene=CFL1
IFI27	Interferon Alpha Inducible Protein 27	Protein Coding	38	GC14P094104	1.69829	https://www.genecards.org/cgi-bin/carddisp.pl?gene=IFI27
PIK3R1	Phosphoinositide-3-Kinase Regulatory Subunit 1	Protein Coding	49	GC05P068215	1.69645	https://www.genecards.org/cgi-bin/carddisp.pl?gene=PIK3R1
RICTOR	RPTOR Independent Companion Of MTOR Complex 2	Protein Coding	42	GC05M038937	1.69613	https://www.genecards.org/cgi-bin/carddisp.pl?gene=RICTOR
TRIML1	Tripartite Motif Family Like 1	Protein Coding	32	GC04P188137	1.69579	https://www.genecards.org/cgi-bin/carddisp.pl?gene=TRIML1
CTSB	Cathepsin B	Protein Coding	50	GC08M011842	1.6954	https://www.genecards.org/cgi-bin/carddisp.pl?gene=CTSB
TLR3	Toll Like Receptor 3	Protein Coding	49	GC04P186059	1.69374	https://www.genecards.org/cgi-bin/carddisp.pl?gene=TLR3
HTR3A	5-Hydroxytryptamine Receptor 3A	Protein Coding	45	GC11P113974	1.69331	https://www.genecards.org/cgi-bin/carddisp.pl?gene=HTR3A
RPL30	Ribosomal Protein L30	Protein Coding	38	GC08M098024	1.69228	https://www.genecards.org/cgi-bin/carddisp.pl?gene=RPL30
SOX10	SRY-Box Transcription Factor 10	Protein Coding	45	GC22M058893	1.69185	https://www.genecards.org/cgi-bin/carddisp.pl?gene=SOX10
THBS1	Thrombospondin 1	Protein Coding	44	GC15P039581	1.69079	https://www.genecards.org/cgi-bin/carddisp.pl?gene=THBS1
SLC24A1	Solute Carrier Family 24 Member 1	Protein Coding	42	GC15P065611	1.68875	https://www.genecards.org/cgi-bin/carddisp.pl?gene=SLC24A1
TSFM	Ts Translation Elongation Factor, Mitochondrial	Protein Coding	42	GC12P057778	1.68875	https://www.genecards.org/cgi-bin/carddisp.pl?gene=TSFM
DHDDS	Dehydrodolichyl Diphosphate Synthase Subunit	Protein Coding	41	GC01P026432	1.68875	https://www.genecards.org/cgi-bin/carddisp.pl?gene=DHDDS
PPIG	Peptidylprolyl Isomerase G	Protein Coding	40	GC02P169584	1.68822	https://www.genecards.org/cgi-bin/carddisp.pl?gene=PPIG
HSPA4	Heat Shock Protein Family A (Hsp70) Member 4	Protein Coding	40	GC05P133051	1.68793	https://www.genecards.org/cgi-bin/carddisp.pl?gene=HSPA4
FOLR1	Folate Receptor Alpha	Protein Coding	46	GC11P072190	1.68678	https://www.genecards.org/cgi-bin/carddisp.pl?gene=FOLR1
ADAMTSL1	ADAMTS Like 1	Protein Coding	41	GC09P017906	1.67901	https://www.genecards.org/cgi-bin/carddisp.pl?gene=ADAMTSL1
FSHB	Follicle Stimulating Hormone Subunit Beta	Protein Coding	42	GC11P030210	1.67669	https://www.genecards.org/cgi-bin/carddisp.pl?gene=FSHB
CSNK2B	Casein Kinase 2 Beta	Protein Coding	46	GC06P083698	1.67564	https://www.genecards.org/cgi-bin/carddisp.pl?gene=CSNK2B
VMP1	Vacuole Membrane Protein 1	Protein Coding	35	GC17P059707	1.67461	https://www.genecards.org/cgi-bin/carddisp.pl?gene=VMP1
CHEK1	Checkpoint Kinase 1	Protein Coding	48	GC11P125625	1.66919	https://www.genecards.org/cgi-bin/carddisp.pl?gene=CHEK1
AHSG	Alpha 2-HS Glycoprotein	Protein Coding	42	GC03P186629	1.66857	https://www.genecards.org/cgi-bin/carddisp.pl?gene=AHSG
ACP5	Acid Phosphatase 5, Tartrate Resistant	Protein Coding	45	GC19M011574	1.66395	https://www.genecards.org/cgi-bin/carddisp.pl?gene=ACP5
CSF3R	Colony Stimulating Factor 3 Receptor	Protein Coding	45	GC01M036466	1.66243	https://www.genecards.org/cgi-bin/carddisp.pl?gene=CSF3R
CXCL10	C-X-C Motif Chemokine Ligand 10	Protein Coding	42	GC04M076021	1.66129	https://www.genecards.org/cgi-bin/carddisp.pl?gene=CXCL10
PLA2G7	Phospholipase A2 Group VII	Protein Coding	48	GC06M046704	1.66076	https://www.genecards.org/cgi-bin/carddisp.pl?gene=PLA2G7
TRPM7	Transient Receptor Potential Cation Channel Subfamily M Member 7	Protein Coding	44	GC15M050552	1.66069	https://www.genecards.org/cgi-bin/carddisp.pl?gene=TRPM7
IDH3A	Isocitrate Dehydrogenase (NAD(+)) 3 Catalytic Subunit Alpha	Protein Coding	44	GC15P078131	1.66051	https://www.genecards.org/cgi-bin/carddisp.pl?gene=IDH3A
RLBP1	Retinaldehyde Binding Protein 1	Protein Coding	44	GC15M089209	1.66051	https://www.genecards.org/cgi-bin/carddisp.pl?gene=RLBP1
TUB	TUB Bipartite Transcription Factor	Protein Coding	44	GC11P008040	1.66051	https://www.genecards.org/cgi-bin/carddisp.pl?gene=TUB
PEX14	Peroxisomal Biogenesis Factor 14	Protein Coding	43	GC01P010472	1.66051	https://www.genecards.org/cgi-bin/carddisp.pl?gene=PEX14
ARHGEF18	Rho/Rac Guanine Nucleotide Exchange Factor 18	Protein Coding	41	GC19P007351	1.66051	https://www.genecards.org/cgi-bin/carddisp.pl?gene=ARHGEF18
PEX10	Peroxisomal Biogenesis Factor 10	Protein Coding	41	GC01M002403	1.66051	https://www.genecards.org/cgi-bin/carddisp.pl?gene=PEX10
PEX19	Peroxisomal Biogenesis Factor 19	Protein Coding	41	GC01M160276	1.66051	https://www.genecards.org/cgi-bin/carddisp.pl?gene=PEX19
TTC8	Tetratricopeptide Repeat Domain 8	Protein Coding	39	GC14P090174	1.66051	https://www.genecards.org/cgi-bin/carddisp.pl?gene=TTC8
OTUD6B	OTU Deubiquitinase 6B	Protein Coding	38	GC08P091070	1.66051	https://www.genecards.org/cgi-bin/carddisp.pl?gene=OTUD6B
REEP6	Receptor Accessory Protein 6	Protein Coding	37	GC19P001491	1.66051	https://www.genecards.org/cgi-bin/carddisp.pl?gene=REEP6
EMC1	ER Membrane Protein Complex Subunit 1	Protein Coding	36	GC01M019215	1.66051	https://www.genecards.org/cgi-bin/carddisp.pl?gene=EMC1
LOC105371046	Uncharacterized LOC105371046	RNA Gene	9	GC16P011651	1.66051	https://www.genecards.org/cgi-bin/carddisp.pl?gene=LOC105371046
CP	Ceruloplasmin	Protein Coding	48	GC03M149162	1.66015	https://www.genecards.org/cgi-bin/carddisp.pl?gene=CP
FLVCR2	FLVCR Heme Transporter 2	Protein Coding	40	GC14P075578	1.66001	https://www.genecards.org/cgi-bin/carddisp.pl?gene=FLVCR2
MKI67	Marker Of Proliferation Ki-67	Protein Coding	42	GC10M128096	1.65895	https://www.genecards.org/cgi-bin/carddisp.pl?gene=MKI67
SLC9A3R1	SLC9A3 Regulator 1	Protein Coding	44	GC17P074749	1.65844	https://www.genecards.org/cgi-bin/carddisp.pl?gene=SLC9A3R1
KRT1	Keratin 1	Protein Coding	45	GC12M052674	1.65492	https://www.genecards.org/cgi-bin/carddisp.pl?gene=KRT1
MIR31	MicroRNA 31	RNA Gene	20	GC09M021761	1.65216	https://www.genecards.org/cgi-bin/carddisp.pl?gene=MIR31
NRTN	Neurturin	Protein Coding	39	GC19P005805	1.65013	https://www.genecards.org/cgi-bin/carddisp.pl?gene=NRTN
DLX3	Distal-Less Homeobox 3	Protein Coding	41	GC17M049990	1.64987	https://www.genecards.org/cgi-bin/carddisp.pl?gene=DLX3
BCL2L2	BCL2 Like 2	Protein Coding	43	GC14P032837	1.64976	https://www.genecards.org/cgi-bin/carddisp.pl?gene=BCL2L2
PALD1	Phosphatase Domain Containing Paladin 1	Protein Coding	30	GC10P070867	1.6493	https://www.genecards.org/cgi-bin/carddisp.pl?gene=PALD1
TPT1	Tumor Protein, Translationally-Controlled 1	Protein Coding	45	GC13M045333	1.64908	https://www.genecards.org/cgi-bin/carddisp.pl?gene=TPT1
SERPINF1	Serpin Family F Member 1	Protein Coding	44	GC17P001761	1.64906	https://www.genecards.org/cgi-bin/carddisp.pl?gene=SERPINF1
MIR22	MicroRNA 22	RNA Gene	21	GC17M001713	1.64813	https://www.genecards.org/cgi-bin/carddisp.pl?gene=MIR22
NID1	Nidogen 1	Protein Coding	42	GC01M235975	1.64703	https://www.genecards.org/cgi-bin/carddisp.pl?gene=NID1
HSD3B1	Hydroxy-Delta-5-Steroid Dehydrogenase, 3 Beta- And Steroid Delta-Isomerase 1	Protein Coding	42	GC01P119507	1.64469	https://www.genecards.org/cgi-bin/carddisp.pl?gene=HSD3B1
CRHR1	Corticotropin Releasing Hormone Receptor 1	Protein Coding	42	GC17P045784	1.64438	https://www.genecards.org/cgi-bin/carddisp.pl?gene=CRHR1
CER1	Cerberus 1, DAN Family BMP Antagonist	Protein Coding	38	GC09M014710	1.64431	https://www.genecards.org/cgi-bin/carddisp.pl?gene=CER1
TAGLN	Transgelin	Protein Coding	42	GC11P117199	1.64136	https://www.genecards.org/cgi-bin/carddisp.pl?gene=TAGLN
IRF2BP2	Interferon Regulatory Factor 2 Binding Protein 2	Protein Coding	36	GC01M234604	1.63304	https://www.genecards.org/cgi-bin/carddisp.pl?gene=IRF2BP2
F2RL1	F2R Like Trypsin Receptor 1	Protein Coding	44	GC05P076818	1.63135	https://www.genecards.org/cgi-bin/carddisp.pl?gene=F2RL1
TNFRSF1A	TNF Receptor Superfamily Member 1A	Protein Coding	46	GC12M006328	1.63033	https://www.genecards.org/cgi-bin/carddisp.pl?gene=TNFRSF1A
TYROBP	Transmembrane Immune Signaling Adaptor TYROBP	Protein Coding	42	GC19M035904	1.63001	https://www.genecards.org/cgi-bin/carddisp.pl?gene=TYROBP
[truncated: 2,398 more rows]

## Sheet: Supplementary Table S9
Supplementary Table S9 The baseline clinical information of patients with or without successful pregnancies (validation set).
[truncated: 19 more rows]
